# Supplementary material for: Reversible proliferative arrest induced by rapid depletion of RNase MRP
Source: Nat Commun. 2025 Jun 18;16:5342. doi: 10.1038/s41467-025-60471-4 (PMC12177063; doi:10.1038/s41467-025-60471-4)
Supplement: Supplementary file 3 — Supplementary Data 1 [file 41467_2025_60471_MOESM3_ESM.xlsx]

## Sheet: Development_TFs
Supplementary Data 1. Lists of protein-coding genes used for the functional annotation of differentially expressed transcripts in Fig. 4 and Supplementary Fig. 4.
Source: intersect between GO:0007275 (https://pantherdb.org/tools/gxIdsList.do?acc=GO:0007275&reflist=1) and https://pubmed.ncbi.nlm.nih.gov/19274049/
Ensembl_ID	Gene_symbol	description	Term_ID
ENSG00000004848	ARX	aristaless related homeobox	GO:0007275
ENSG00000005073	HOXA11	homeobox A11	GO:0007275
ENSG00000005102	MEOX1	mesenchyme homeobox 1	GO:0007275
ENSG00000005513	SOX8	SRY-box transcription factor 8	GO:0007275
ENSG00000006377	DLX6	distal-less homeobox 6	GO:0007275
ENSG00000006468	ETV1	ETS variant transcription factor 1	GO:0007275
ENSG00000007372	PAX6	paired box 6	GO:0007275
ENSG00000007866	TEAD3	TEA domain transcription factor 3	GO:0007275
ENSG00000008196	TFAP2B	transcription factor AP-2 beta	GO:0007275
ENSG00000008197	TFAP2D	transcription factor AP-2 delta	GO:0007275
ENSG00000011332	DPF1	double PHD fingers 1	GO:0007275
ENSG00000016082	ISL1	ISL LIM homeobox 1	GO:0007275
ENSG00000019549	SNAI2	snail family transcriptional repressor 2	GO:0007275
ENSG00000020633	RUNX3	RUNX family transcription factor 3	GO:0007275
ENSG00000037965	HOXC8	homeobox C8	GO:0007275
ENSG00000043039	BARX2	BARX homeobox 2	GO:0007275
ENSG00000043355	ZIC2	Zic family member 2	GO:0007275
ENSG00000049768	FOXP3	forkhead box P3	GO:0007275
ENSG00000052850	ALX4	ALX homeobox 4	GO:0007275
ENSG00000053254	FOXN3	forkhead box N3	GO:0007275
ENSG00000054598	FOXC1	forkhead box C1	GO:0007275
ENSG00000057657	PRDM1	PR/SET domain 1	GO:0007275
ENSG00000060138	YBX3	Y-box binding protein 3	GO:0007275
ENSG00000061455	PRDM6	PR/SET domain 6	GO:0007275
ENSG00000064195	DLX3	distal-less homeobox 3	GO:0007275
ENSG00000064218	DMRT3	doublesex and mab-3 related transcription factor 3	GO:0007275
ENSG00000064835	POU1F1	POU class 1 homeobox 1	GO:0007275
ENSG00000065029	ZNF76	zinc finger protein 76	GO:0007275
ENSG00000065978	YBX1	Y-box binding protein 1	GO:0007275
ENSG00000066336	SPI1	Spi-1 proto-oncogene	GO:0007275
ENSG00000068305	MEF2A	myocyte enhancer factor 2A	GO:0007275
ENSG00000069011	PITX1	paired like homeodomain 1	GO:0007275
ENSG00000069667	RORA	RAR related orphan receptor A	GO:0007275
ENSG00000069812	HES2	hes family bHLH transcription factor 2	GO:0007275
ENSG00000071564	TCF3	transcription factor 3	GO:0007275
ENSG00000072310	SREBF1	sterol regulatory element binding transcription factor 1	GO:0007275
ENSG00000073282	TP63	tumor protein p63	GO:0007275
ENSG00000074047	GLI2	GLI family zinc finger 2	GO:0007275
ENSG00000074219	TEAD2	TEA domain transcription factor 2	GO:0007275
ENSG00000075891	PAX2	paired box 2	GO:0007275
ENSG00000077092	RARB	retinoic acid receptor beta	GO:0007275
ENSG00000077150	NFKB2	nuclear factor kappa B subunit 2	GO:0007275
ENSG00000078399	HOXA9	homeobox A9	GO:0007275
ENSG00000078900	TP73	tumor protein p73	GO:0007275
ENSG00000079432	CIC	capicua transcriptional repressor	GO:0007275
ENSG00000080298	RFX3	regulatory factor X3	GO:0007275
ENSG00000081189	MEF2C	myocyte enhancer factor 2C	GO:0007275
ENSG00000082175	PGR	progesterone receptor	GO:0007275
ENSG00000083307	GRHL2	grainyhead like transcription factor 2	GO:0007275
ENSG00000084093	REST	RE1 silencing transcription factor	GO:0007275
ENSG00000087510	TFAP2C	transcription factor AP-2 gamma	GO:0007275
ENSG00000089116	LHX5	LIM homeobox 5	GO:0007275
ENSG00000089225	TBX5	T-box transcription factor 5	GO:0007275
ENSG00000091010	POU4F3	POU class 4 homeobox 3	GO:0007275
ENSG00000091831	ESR1	estrogen receptor 1	GO:0007275
ENSG00000092607	TBX15	T-box transcription factor 15	GO:0007275
ENSG00000100105	PATZ1	POZ/BTB and AT hook containing zinc finger 1	GO:0007275
ENSG00000100146	SOX10	SRY-box transcription factor 10	GO:0007275
ENSG00000100219	XBP1	X-box binding protein 1	GO:0007275
ENSG00000100625	SIX4	SIX homeobox 4	GO:0007275
ENSG00000100644	HIF1A	hypoxia inducible factor 1 subunit alpha	GO:0007275
ENSG00000100811	YY1	YY1 transcription factor	GO:0007275
ENSG00000100968	NFATC4	nuclear factor of activated T cells 4	GO:0007275
ENSG00000100987	VSX1	visual system homeobox 1	GO:0007275
ENSG00000101115	SALL4	spalt like transcription factor 4	GO:0007275
ENSG00000101126	ADNP	activity dependent neuroprotector homeobox	GO:0007275
ENSG00000101412	E2F1	E2F transcription factor 1	GO:0007275
ENSG00000101544	ADNP2	ADNP homeobox 2	GO:0007275
ENSG00000102145	GATA1	GATA binding protein 1	GO:0007275
ENSG00000102554	KLF5	KLF transcription factor 5	GO:0007275
ENSG00000102878	HSF4	heat shock transcription factor 4	GO:0007275
ENSG00000102935	ZNF423	zinc finger protein 423	GO:0007275
ENSG00000103241	FOXF1	forkhead box F1	GO:0007275
ENSG00000103449	SALL1	spalt like transcription factor 1	GO:0007275
ENSG00000104447	TRPS1	transcriptional repressor GATA binding 1	GO:0007275
ENSG00000104903	LYL1	LYL1 basic helix-loop-helix family member	GO:0007275
ENSG00000105392	CRX	cone-rod homeobox	GO:0007275
ENSG00000105419	MEIS3	Meis homeobox 3	GO:0007275
ENSG00000105672	ETV2	ETS variant transcription factor 2	GO:0007275
ENSG00000105717	PBX4	PBX homeobox 4	GO:0007275
ENSG00000105880	DLX5	distal-less homeobox 5	GO:0007275
ENSG00000105996	HOXA2	homeobox A2	GO:0007275
ENSG00000105997	HOXA3	homeobox A3	GO:0007275
ENSG00000106004	HOXA5	homeobox A5	GO:0007275
ENSG00000106006	HOXA6	homeobox A6	GO:0007275
ENSG00000106031	HOXA13	homeobox A13	GO:0007275
ENSG00000106038	EVX1	even-skipped homeobox 1	GO:0007275
ENSG00000106331	PAX4	paired box 4	GO:0007275
ENSG00000106462	EZH2	enhancer of zeste 2 polycomb repressive complex 2 subunit	GO:0007275
ENSG00000106511	MEOX2	mesenchyme homeobox 2	GO:0007275
ENSG00000106536	POU6F2	POU class 6 homeobox 2	GO:0007275
ENSG00000106546	AHR	aryl hydrocarbon receptor	GO:0007275
ENSG00000106571	GLI3	GLI family zinc finger 3	GO:0007275
ENSG00000106689	LHX2	LIM homeobox 2	GO:0007275
ENSG00000106852	LHX6	LIM homeobox 6	GO:0007275
ENSG00000107187	LHX3	LIM homeobox 3	GO:0007275
ENSG00000107485	GATA3	GATA binding protein 3	GO:0007275
ENSG00000107859	PITX3	paired like homeodomain 3	GO:0007275
ENSG00000108511	HOXB6	homeobox B6	GO:0007275
ENSG00000108799	EZH1	enhancer of zeste 1 polycomb repressive complex 2 subunit	GO:0007275
ENSG00000109101	FOXN1	forkhead box N1	GO:0007275
ENSG00000109132	PHOX2B	paired like homeobox 2B	GO:0007275
ENSG00000109685	NSD2	nuclear receptor binding SET domain protein 2	GO:0007275
ENSG00000109705	NKX3-2	NK3 homeobox 2	GO:0007275
ENSG00000109851	DBX1	developing brain homeobox 1	GO:0007275
ENSG00000109906	ZBTB16	zinc finger and BTB domain containing 16	GO:0007275
ENSG00000110693	SOX6	SRY-box transcription factor 6	GO:0007275
ENSG00000111046	MYF6	myogenic factor 6	GO:0007275
ENSG00000111049	MYF5	myogenic factor 5	GO:0007275
ENSG00000111087	GLI1	GLI family zinc finger 1	GO:0007275
ENSG00000111145	ELK3	ETS transcription factor ELK3	GO:0007275
ENSG00000111424	VDR	vitamin D receptor	GO:0007275
ENSG00000111704	NANOG	Nanog homeobox	GO:0007275
ENSG00000111783	RFX4	regulatory factor X4	GO:0007275
ENSG00000112033	PPARD	peroxisome proliferator activated receptor delta	GO:0007275
ENSG00000112238	PRDM13	PR/SET domain 13	GO:0007275
ENSG00000112246	SIM1	SIM bHLH transcription factor 1	GO:0007275
ENSG00000112333	NR2E1	nuclear receptor subfamily 2 group E member 1	GO:0007275
ENSG00000112561	TFEB	transcription factor EB	GO:0007275
ENSG00000112658	SRF	serum response factor	GO:0007275
ENSG00000112837	TBX18	T-box transcription factor 18	GO:0007275
ENSG00000113196	HAND1	heart and neural crest derivatives expressed 1	GO:0007275
ENSG00000113430	IRX4	iroquois homeobox 4	GO:0007275
ENSG00000113580	NR3C1	nuclear receptor subfamily 3 group C member 1	GO:0007275
ENSG00000113658	SMAD5	SMAD family member 5	GO:0007275
ENSG00000113722	CDX1	caudal type homeobox 1	GO:0007275
ENSG00000113916	BCL6	BCL6 transcription repressor	GO:0007275
ENSG00000114126	TFDP2	transcription factor Dp-2	GO:0007275
ENSG00000114315	HES1	hes family bHLH transcription factor 1	GO:0007275
ENSG00000114439	BBX	BBX high mobility group box domain containing	GO:0007275
ENSG00000114861	FOXP1	forkhead box P1	GO:0007275
ENSG00000115112	TFCP2L1	transcription factor CP2 like 1	GO:0007275
ENSG00000115297	TLX2	T cell leukemia homeobox 2	GO:0007275
ENSG00000115415	STAT1	signal transducer and activator of transcription 1	GO:0007275
ENSG00000115507	OTX1	orthodenticle homeobox 1	GO:0007275
ENSG00000115738	ID2	inhibitor of DNA binding 2	GO:0007275
ENSG00000115844	DLX2	distal-less homeobox 2	GO:0007275
ENSG00000115966	ATF2	activating transcription factor 2	GO:0007275
ENSG00000116016	EPAS1	endothelial PAS domain protein 1	GO:0007275
ENSG00000116035	VAX2	ventral anterior homeobox 2	GO:0007275
ENSG00000116132	PRRX1	paired related homeobox 1	GO:0007275
ENSG00000116539	ASH1L	ASH1 like histone lysine methyltransferase	GO:0007275
ENSG00000116604	MEF2D	myocyte enhancer factor 2D	GO:0007275
ENSG00000116809	ZBTB17	zinc finger and BTB domain containing 17	GO:0007275
ENSG00000116833	NR5A2	nuclear receptor subfamily 5 group A member 2	GO:0007275
ENSG00000117318	ID3	inhibitor of DNA binding 3	GO:0007275
ENSG00000117595	IRF6	interferon regulatory factor 6	GO:0007275
ENSG00000117707	PROX1	prospero homeobox 1	GO:0007275
ENSG00000118217	ATF6	activating transcription factor 6	GO:0007275
ENSG00000118260	CREB1	cAMP responsive element binding protein 1	GO:0007275
ENSG00000118263	KLF7	KLF transcription factor 7	GO:0007275
ENSG00000118526	TCF21	transcription factor 21	GO:0007275
ENSG00000118620	ZNF430	zinc finger protein 430	GO:0007275
ENSG00000119042	SATB2	SATB homeobox 2	GO:0007275
ENSG00000119508	NR4A3	nuclear receptor subfamily 4 group A member 3	GO:0007275
ENSG00000119547	ONECUT2	one cut homeobox 2	GO:0007275
ENSG00000119574	ZBTB45	zinc finger and BTB domain containing 45	GO:0007275
ENSG00000119608	PROX2	prospero homeobox 2	GO:0007275
ENSG00000119919	NKX2-3	NK2 homeobox 3	GO:0007275
ENSG00000120068	HOXB8	homeobox B8	GO:0007275
ENSG00000120075	HOXB5	homeobox B5	GO:0007275
ENSG00000120093	HOXB3	homeobox B3	GO:0007275
ENSG00000120094	HOXB1	homeobox B1	GO:0007275
ENSG00000120149	MSX2	msh homeobox 2	GO:0007275
ENSG00000120738	EGR1	early growth response 1	GO:0007275
ENSG00000121068	TBX2	T-box transcription factor 2	GO:0007275
ENSG00000121075	TBX4	T-box transcription factor 4	GO:0007275
ENSG00000121454	LHX4	LIM homeobox 4	GO:0007275
ENSG00000122592	HOXA7	homeobox A7	GO:0007275
ENSG00000122691	TWIST1	twist family bHLH transcription factor 1	GO:0007275
ENSG00000122859	NEUROG3	neurogenin 3	GO:0007275
ENSG00000122877	EGR2	early growth response 2	GO:0007275
ENSG00000123095	BHLHE41	basic helix-loop-helix family member e41	GO:0007275
ENSG00000123307	NEUROD4	neuronal differentiation 4	GO:0007275
ENSG00000123358	NR4A1	nuclear receptor subfamily 4 group A member 1	GO:0007275
ENSG00000123364	HOXC13	homeobox C13	GO:0007275
ENSG00000123388	HOXC11	homeobox C11	GO:0007275
ENSG00000124216	SNAI1	snail family transcriptional repressor 1	GO:0007275
ENSG00000124440	HIF3A	hypoxia inducible factor 3 subunit alpha	GO:0007275
ENSG00000124664	SPDEF	SAM pointed domain containing ETS transcription factor	GO:0007275
ENSG00000124766	SOX4	SRY-box transcription factor 4	GO:0007275
ENSG00000124813	RUNX2	RUNX family transcription factor 2	GO:0007275
ENSG00000124827	GCM2	glial cells missing transcription factor 2	GO:0007275
ENSG00000125398	SOX9	SRY-box transcription factor 9	GO:0007275
ENSG00000125492	BARHL1	BarH like homeobox 1	GO:0007275
ENSG00000125533	BHLHE23	basic helix-loop-helix family member e23	GO:0007275
ENSG00000125618	PAX8	paired box 8	GO:0007275
ENSG00000125798	FOXA2	forkhead box A2	GO:0007275
ENSG00000125812	GZF1	GDNF inducible zinc finger protein 1	GO:0007275
ENSG00000125813	PAX1	paired box 1	GO:0007275
ENSG00000125820	NKX2-2	NK2 homeobox 2	GO:0007275
ENSG00000125845	BMP2	bone morphogenetic protein 2	GO:0007275
ENSG00000125850	OVOL2	ovo like zinc finger 2	GO:0007275
ENSG00000125878	TCF15	transcription factor 15	GO:0007275
ENSG00000125952	MAX	MYC associated factor X	GO:0007275
ENSG00000125968	ID1	inhibitor of DNA binding 1	GO:0007275
ENSG00000126003	PLAGL2	PLAG1 like zinc finger 2	GO:0007275
ENSG00000126351	THRA	thyroid hormone receptor alpha	GO:0007275
ENSG00000126603	GLIS2	GLIS family zinc finger 2	GO:0007275
ENSG00000126733	DACH2	dachshund family transcription factor 2	GO:0007275
ENSG00000126767	ELK1	ETS transcription factor ELK1	GO:0007275
ENSG00000126778	SIX1	SIX homeobox 1	GO:0007275
ENSG00000126804	ZBTB1	zinc finger and BTB domain containing 1	GO:0007275
ENSG00000127152	BCL11B	BCL11 transcription factor B	GO:0007275
ENSG00000127528	KLF2	KLF transcription factor 2	GO:0007275
ENSG00000128272	ATF4	activating transcription factor 4	GO:0007275
ENSG00000128573	FOXP2	forkhead box P2	GO:0007275
ENSG00000128645	HOXD1	homeobox D1	GO:0007275
ENSG00000128652	HOXD3	homeobox D3	GO:0007275
ENSG00000128709	HOXD9	homeobox D9	GO:0007275
ENSG00000128710	HOXD10	homeobox D10	GO:0007275
ENSG00000128713	HOXD11	homeobox D11	GO:0007275
ENSG00000128714	HOXD13	homeobox D13	GO:0007275
ENSG00000129194	SOX15	SRY-box transcription factor 15	GO:0007275
ENSG00000129514	FOXA1	forkhead box A1	GO:0007275
ENSG00000129535	NRL	neural retina leucine zipper	GO:0007275
ENSG00000129654	FOXJ1	forkhead box J1	GO:0007275
ENSG00000130675	MNX1	motor neuron and pancreas homeobox 1	GO:0007275
ENSG00000130700	GATA5	GATA binding protein 5	GO:0007275
ENSG00000130711	PRDM12	PR/SET domain 12	GO:0007275
ENSG00000130751	NPAS1	neuronal PAS domain protein 1	GO:0007275
ENSG00000131127	ZNF141	zinc finger protein 141	GO:0007275
ENSG00000131196	NFATC1	nuclear factor of activated T cells 1	GO:0007275
ENSG00000131264	CDX4	caudal type homeobox 4	GO:0007275
ENSG00000131668	BARX1	BARX homeobox 1	GO:0007275
ENSG00000131759	RARA	retinoic acid receptor alpha	GO:0007275
ENSG00000131845	ZNF304	zinc finger protein 304	GO:0007275
ENSG00000132170	PPARG	peroxisome proliferator activated receptor gamma	GO:0007275
ENSG00000133884	DPF2	double PHD fingers 2	GO:0007275
ENSG00000133937	GSC	goosecoid homeobox	GO:0007275
ENSG00000134107	BHLHE40	basic helix-loop-helix family member e40	GO:0007275
ENSG00000134138	MEIS2	Meis homeobox 2	GO:0007275
ENSG00000134438	RAX	retina and anterior neural fold homeobox	GO:0007275
ENSG00000134532	SOX5	SRY-box transcription factor 5	GO:0007275
ENSG00000134595	SOX3	SRY-box transcription factor 3	GO:0007275
ENSG00000135100	HNF1A	HNF1 homeobox A	GO:0007275
ENSG00000135111	TBX3	T-box transcription factor 3	GO:0007275
ENSG00000135547	HEY2	hes related family bHLH transcription factor with YRPW motif 2	GO:0007275
ENSG00000135638	EMX1	empty spiracles homeobox 1	GO:0007275
ENSG00000135903	PAX3	paired box 3	GO:0007275
ENSG00000136327	NKX2-8	NK2 homeobox 8	GO:0007275
ENSG00000136352	NKX2-1	NK2 homeobox 1	GO:0007275
ENSG00000136367	ZFHX2	zinc finger homeobox 2	GO:0007275
ENSG00000136451	VEZF1	vascular endothelial zinc finger 1	GO:0007275
ENSG00000136535	TBR1	T-box brain transcription factor 1	GO:0007275
ENSG00000136574	GATA4	GATA binding protein 4	GO:0007275
ENSG00000136603	SKIL	SKI like proto-oncogene	GO:0007275
ENSG00000136630	HLX	H2.0 like homeobox	GO:0007275
ENSG00000136826	KLF4	KLF transcription factor 4	GO:0007275
ENSG00000136931	NR5A1	nuclear receptor subfamily 5 group A member 1	GO:0007275
ENSG00000136944	LMX1B	LIM homeobox transcription factor 1 beta	GO:0007275
ENSG00000136997	MYC	MYC proto-oncogene, bHLH transcription factor	GO:0007275
ENSG00000137090	DMRT1	doublesex and mab-3 related transcription factor 1	GO:0007275
ENSG00000137203	TFAP2A	transcription factor AP-2 alpha	GO:0007275
ENSG00000137270	GCM1	glial cells missing transcription factor 1	GO:0007275
ENSG00000137273	FOXF2	forkhead box F2	GO:0007275
ENSG00000138083	SIX3	SIX homeobox 3	GO:0007275
ENSG00000138136	LBX1	ladybird homeobox 1	GO:0007275
ENSG00000138311	ZNF365	zinc finger protein 365	GO:0007275
ENSG00000138795	LEF1	lymphoid enhancer binding factor 1	GO:0007275
ENSG00000139083	ETV6	ETS variant transcription factor 6	GO:0007275
ENSG00000139352	ASCL1	achaete-scute family bHLH transcription factor 1	GO:0007275
ENSG00000139445	FOXN4	forkhead box N4	GO:0007275
ENSG00000139515	PDX1	pancreatic and duodenal homeobox 1	GO:0007275
ENSG00000139800	ZIC5	Zic family member 5	GO:0007275
ENSG00000140262	TCF12	transcription factor 12	GO:0007275
ENSG00000140836	ZFHX3	zinc finger homeobox 3	GO:0007275
ENSG00000141002	TCF25	transcription factor 25	GO:0007275
ENSG00000141448	GATA6	GATA binding protein 6	GO:0007275
ENSG00000141510	TP53	tumor protein p53	GO:0007275
ENSG00000141646	SMAD4	SMAD family member 4	GO:0007275
ENSG00000142599	RERE	arginine-glutamic acid dipeptide repeats	GO:0007275
ENSG00000142700	DMRTA2	DMRT like family A2	GO:0007275
ENSG00000143032	BARHL2	BarH like homeobox 2	GO:0007275
ENSG00000143178	TBX19	T-box transcription factor 19	GO:0007275
ENSG00000143355	LHX9	LIM homeobox 9	GO:0007275
ENSG00000143365	RORC	RAR related orphan receptor C	GO:0007275
ENSG00000143437	ARNT	aryl hydrocarbon receptor nuclear translocator	GO:0007275
ENSG00000143842	SOX13	SRY-box transcription factor 13	GO:0007275
ENSG00000143867	OSR1	odd-skipped related transcription factor 1	GO:0007275
ENSG00000143995	MEIS1	Meis homeobox 1	GO:0007275
ENSG00000144218	AFF3	ALF transcription elongation factor 3	GO:0007275
ENSG00000144355	DLX1	distal-less homeobox 1	GO:0007275
ENSG00000147596	PRDM14	PR/SET domain 14	GO:0007275
ENSG00000147862	NFIB	nuclear factor I B	GO:0007275
ENSG00000148516	ZEB1	zinc finger E-box binding homeobox 1	GO:0007275
ENSG00000148704	VAX1	ventral anterior homeobox 1	GO:0007275
ENSG00000148737	TCF7L2	transcription factor 7 like 2	GO:0007275
ENSG00000148826	NKX6-2	NK6 homeobox 2	GO:0007275
ENSG00000149922	TBX6	T-box transcription factor 6	GO:0007275
ENSG00000150347	ARID5B	AT-rich interaction domain 5B	GO:0007275
ENSG00000150907	FOXO1	forkhead box O1	GO:0007275
ENSG00000151090	THRB	thyroid hormone receptor beta	GO:0007275
ENSG00000151615	POU4F2	POU class 4 homeobox 2	GO:0007275
ENSG00000152192	POU4F1	POU class 4 homeobox 1	GO:0007275
ENSG00000152784	PRDM8	PR/SET domain 8	GO:0007275
ENSG00000152804	HHEX	hematopoietically expressed homeobox	GO:0007275
ENSG00000152977	ZIC1	Zic family member 1	GO:0007275
ENSG00000153234	NR4A2	nuclear receptor subfamily 4 group A member 2	GO:0007275
ENSG00000153560	UBP1	upstream binding protein 1	GO:0007275
ENSG00000153879	CEBPG	CCAAT enhancer binding protein gamma	GO:0007275
ENSG00000154727	GABPA	GA binding protein transcription factor subunit alpha	GO:0007275
ENSG00000156127	BATF	basic leucine zipper ATF-like transcription factor	GO:0007275
ENSG00000156150	ALX3	ALX homeobox 3	GO:0007275
ENSG00000156925	ZIC3	Zic family member 3	GO:0007275
ENSG00000157557	ETS2	ETS proto-oncogene 2, transcription factor	GO:0007275
ENSG00000157933	SKI	SKI proto-oncogene	GO:0007275
ENSG00000158055	GRHL3	grainyhead like transcription factor 3	GO:0007275
ENSG00000159184	HOXB13	homeobox B13	GO:0007275
ENSG00000159216	RUNX1	RUNX family transcription factor 1	GO:0007275
ENSG00000159263	SIM2	SIM bHLH transcription factor 2	GO:0007275
ENSG00000159387	IRX6	iroquois homeobox 6	GO:0007275
ENSG00000159556	ISL2	ISL LIM homeobox 2	GO:0007275
ENSG00000160007	ARHGAP35	Rho GTPase activating protein 35	GO:0007275
ENSG00000160113	NR2F6	nuclear receptor subfamily 2 group F member 6	GO:0007275
ENSG00000160199	PKNOX1	PBX/knotted 1 homeobox 1	GO:0007275
ENSG00000160224	AIRE	autoimmune regulator	GO:0007275
ENSG00000160973	FOXH1	forkhead box H1	GO:0007275
ENSG00000162367	TAL1	TAL bHLH transcription factor 1, erythroid differentiation factor	GO:0007275
ENSG00000162599	NFIA	nuclear factor I A	GO:0007275
ENSG00000162624	LHX8	LIM homeobox 8	GO:0007275
ENSG00000162702	ZNF281	zinc finger protein 281	GO:0007275
ENSG00000162761	LMX1A	LIM homeobox transcription factor 1 alpha	GO:0007275
ENSG00000162992	NEUROD1	neuronal differentiation 1	GO:0007275
ENSG00000163064	EN1	engrailed homeobox 1	GO:0007275
ENSG00000163132	MSX1	msh homeobox 1	GO:0007275
ENSG00000163435	ELF3	E74 like ETS transcription factor 3	GO:0007275
ENSG00000163497	FEV	FEV transcription factor, ETS family member	GO:0007275
ENSG00000163508	EOMES	eomesodermin	GO:0007275
ENSG00000163623	NKX6-1	NK6 homeobox 1	GO:0007275
ENSG00000163666	HESX1	HESX homeobox 1	GO:0007275
ENSG00000163795	ZNF513	zinc finger protein 513	GO:0007275
ENSG00000163848	ZNF148	zinc finger protein 148	GO:0007275
ENSG00000163884	KLF15	KLF transcription factor 15	GO:0007275
ENSG00000163909	HEYL	hes related family bHLH transcription factor with YRPW motif like	GO:0007275
ENSG00000164093	PITX2	paired like homeodomain 2	GO:0007275
ENSG00000164107	HAND2	heart and neural crest derivatives expressed 2	GO:0007275
ENSG00000164438	TLX3	T cell leukemia homeobox 3	GO:0007275
ENSG00000164458	TBXT	T-box transcription factor T	GO:0007275
ENSG00000164532	TBX20	T-box transcription factor 20	GO:0007275
ENSG00000164600	NEUROD6	neuronal differentiation 6	GO:0007275
ENSG00000164651	SP8	Sp8 transcription factor	GO:0007275
ENSG00000164683	HEY1	hes related family bHLH transcription factor with YRPW motif 1	GO:0007275
ENSG00000164736	SOX17	SRY-box transcription factor 17	GO:0007275
ENSG00000164778	EN2	engrailed homeobox 2	GO:0007275
ENSG00000164853	UNCX	UNC homeobox	GO:0007275
ENSG00000164900	GBX1	gastrulation brain homeobox 1	GO:0007275
ENSG00000164920	OSR2	odd-skipped related transciption factor 2	GO:0007275
ENSG00000165462	PHOX2A	paired like homeobox 2A	GO:0007275
ENSG00000165556	CDX2	caudal type homeobox 2	GO:0007275
ENSG00000165588	OTX2	orthodenticle homeobox 2	GO:0007275
ENSG00000165606	DRGX	dorsal root ganglia homeobox	GO:0007275
ENSG00000165804	ZNF219	zinc finger protein 219	GO:0007275
ENSG00000165821	SALL2	spalt like transcription factor 2	GO:0007275
ENSG00000166211	SPIC	Spi-C transcription factor	GO:0007275
ENSG00000166402	TUB	TUB bipartite transcription factor	GO:0007275
ENSG00000166888	STAT6	signal transducer and activator of transcription 6	GO:0007275
ENSG00000166925	TSC22D4	TSC22 domain family member 4	GO:0007275
ENSG00000166949	SMAD3	SMAD family member 3	GO:0007275
ENSG00000167034	NKX3-1	NK3 homeobox 1	GO:0007275
ENSG00000167081	PBX3	PBX homeobox 3	GO:0007275
ENSG00000168214	RBPJ	recombination signal binding protein for immunoglobulin kappa J region	GO:0007275
ENSG00000168267	PTF1A	pancreas associated transcription factor 1a	GO:0007275
ENSG00000168269	FOXI1	forkhead box I1	GO:0007275
ENSG00000168348	INSM2	INSM transcriptional repressor 2	GO:0007275
ENSG00000168505	GBX2	gastrulation brain homeobox 2	GO:0007275
ENSG00000168610	STAT3	signal transducer and activator of transcription 3	GO:0007275
ENSG00000168779	SHOX2	short stature homeobox 2	GO:0007275
ENSG00000168875	SOX14	SRY-box transcription factor 14	GO:0007275
ENSG00000169083	AR	androgen receptor	GO:0007275
ENSG00000169136	ATF5	activating transcription factor 5	GO:0007275
ENSG00000169297	NR0B1	nuclear receptor subfamily 0 group B member 1	GO:0007275
ENSG00000169554	ZEB2	zinc finger E-box binding homeobox 2	GO:0007275
ENSG00000169840	GSX1	GS homeobox 1	GO:0007275
ENSG00000169856	ONECUT1	one cut homeobox 1	GO:0007275
ENSG00000169946	ZFPM2	zinc finger protein, FOG family member 2	GO:0007275
ENSG00000170166	HOXD4	homeobox D4	GO:0007275
ENSG00000170178	HOXD12	homeobox D12	GO:0007275
ENSG00000170260	ZNF212	zinc finger protein 212	GO:0007275
ENSG00000170345	FOS	Fos proto-oncogene, AP-1 transcription factor subunit	GO:0007275
ENSG00000170365	SMAD1	SMAD family member 1	GO:0007275
ENSG00000170370	EMX2	empty spiracles homeobox 2	GO:0007275
ENSG00000170485	NPAS2	neuronal PAS domain protein 2	GO:0007275
ENSG00000170549	IRX1	iroquois homeobox 1	GO:0007275
ENSG00000170561	IRX2	iroquois homeobox 2	GO:0007275
ENSG00000170577	SIX2	SIX homeobox 2	GO:0007275
ENSG00000170689	HOXB9	homeobox B9	GO:0007275
ENSG00000171056	SOX7	SRY-box transcription factor 7	GO:0007275
ENSG00000171223	JUNB	JunB proto-oncogene, AP-1 transcription factor subunit	GO:0007275
ENSG00000171532	NEUROD2	neuronal differentiation 2	GO:0007275
ENSG00000171540	OTP	orthopedia homeobox	GO:0007275
ENSG00000171786	NHLH1	nescient helix-loop-helix 1	GO:0007275
ENSG00000171843	MLLT3	MLLT3 super elongation complex subunit	GO:0007275
ENSG00000171956	FOXB1	forkhead box B1	GO:0007275
ENSG00000172216	CEBPB	CCAAT enhancer binding protein beta	GO:0007275
ENSG00000172238	ATOH1	atonal bHLH transcription factor 1	GO:0007275
ENSG00000172273	HINFP	histone H4 transcription factor	GO:0007275
ENSG00000172379	ARNT2	aryl hydrocarbon receptor nuclear translocator 2	GO:0007275
ENSG00000172466	ZNF24	zinc finger protein 24	GO:0007275
ENSG00000172789	HOXC5	homeobox C5	GO:0007275
ENSG00000172818	OVOL1	ovo like transcriptional repressor 1	GO:0007275
ENSG00000172819	RARG	retinoic acid receptor gamma	GO:0007275
ENSG00000172845	SP3	Sp3 transcription factor	GO:0007275
ENSG00000173039	RELA	RELA proto-oncogene, NF-kB subunit	GO:0007275
ENSG00000173068	BNC2	basonuclin 2	GO:0007275
ENSG00000173253	DMRT2	doublesex and mab-3 related transcription factor 2	GO:0007275
ENSG00000173404	INSM1	INSM transcriptional repressor 1	GO:0007275
ENSG00000173757	STAT5B	signal transducer and activator of transcription 5B	GO:0007275
ENSG00000173917	HOXB2	homeobox B2	GO:0007275
ENSG00000174279	EVX2	even-skipped homeobox 2	GO:0007275
ENSG00000174576	NPAS4	neuronal PAS domain protein 4	GO:0007275
ENSG00000174963	ZIC4	Zic family member 4	GO:0007275
ENSG00000175197	DDIT3	DNA damage inducible transcript 3	GO:0007275
ENSG00000175325	PROP1	PROP paired-like homeobox 1	GO:0007275
ENSG00000175387	SMAD2	SMAD family member 2	GO:0007275
ENSG00000175592	FOSL1	FOS like 1, AP-1 transcription factor subunit	GO:0007275
ENSG00000175745	NR2F1	nuclear receptor subfamily 2 group F member 1	GO:0007275
ENSG00000175879	HOXD8	homeobox D8	GO:0007275
ENSG00000176165	FOXG1	forkhead box G1	GO:0007275
ENSG00000176302	FOXR1	forkhead box R1	GO:0007275
ENSG00000176399	DMRTA1	DMRT like family A1	GO:0007275
ENSG00000176678	FOXL1	forkhead box L1	GO:0007275
ENSG00000176692	FOXC2	forkhead box C2	GO:0007275
ENSG00000176842	IRX5	iroquois homeobox 5	GO:0007275
ENSG00000176887	SOX11	SRY-box transcription factor 11	GO:0007275
ENSG00000177030	DEAF1	DEAF1 transcription factor	GO:0007275
ENSG00000177045	SIX5	SIX homeobox 5	GO:0007275
ENSG00000177463	NR2C2	nuclear receptor subfamily 2 group C member 2	GO:0007275
ENSG00000177468	OLIG3	oligodendrocyte transcription factor 3	GO:0007275
ENSG00000177508	IRX3	iroquois homeobox 3	GO:0007275
ENSG00000177551	NHLH2	nescient helix-loop-helix 2	GO:0007275
ENSG00000177732	SOX12	SRY-box transcription factor 12	GO:0007275
ENSG00000178573	MAF	MAF bZIP transcription factor	GO:0007275
ENSG00000178764	ZHX2	zinc fingers and homeoboxes 2	GO:0007275
ENSG00000178860	MSC	musculin	GO:0007275
ENSG00000178919	FOXE1	forkhead box E1	GO:0007275
ENSG00000179059	ZFP42	ZFP42 zinc finger protein	GO:0007275
ENSG00000179111	HES7	hes family bHLH transcription factor 7	GO:0007275
ENSG00000179348	GATA2	GATA binding protein 2	GO:0007275
ENSG00000179388	EGR3	early growth response 3	GO:0007275
ENSG00000179588	ZFPM1	zinc finger protein, FOG family member 1	GO:0007275
ENSG00000179772	FOXS1	forkhead box S1	GO:0007275
ENSG00000179774	ATOH7	atonal bHLH transcription factor 7	GO:0007275
ENSG00000179981	TSHZ1	teashirt zinc finger homeobox 1	GO:0007275
ENSG00000180053	NKX2-6	NK2 homeobox 6	GO:0007275
ENSG00000180318	ALX1	ALX homeobox 1	GO:0007275
ENSG00000180535	BHLHA15	basic helix-loop-helix family member a15	GO:0007275
ENSG00000180613	GSX2	GS homeobox 2	GO:0007275
ENSG00000180806	HOXC9	homeobox C9	GO:0007275
ENSG00000180818	HOXC10	homeobox C10	GO:0007275
ENSG00000180828	BHLHE22	basic helix-loop-helix family member e22	GO:0007275
ENSG00000181449	SOX2	SRY-box transcription factor 2	GO:0007275
ENSG00000181690	PLAG1	PLAG1 zinc finger	GO:0007275
ENSG00000181965	NEUROG1	neurogenin 1	GO:0007275
ENSG00000182158	CREB3L2	cAMP responsive element binding protein 3 like 2	GO:0007275
ENSG00000182742	HOXB4	homeobox B4	GO:0007275
ENSG00000182968	SOX1	SRY-box transcription factor 1	GO:0007275
ENSG00000183072	NKX2-5	NK2 homeobox 5	GO:0007275
ENSG00000183734	ASCL2	achaete-scute family bHLH transcription factor 2	GO:0007275
ENSG00000183770	FOXL2	forkhead box L2	GO:0007275
ENSG00000184058	TBX1	T-box transcription factor 1	GO:0007275
ENSG00000184221	OLIG1	oligodendrocyte transcription factor 1	GO:0007275
ENSG00000184302	SIX6	SIX homeobox 6	GO:0007275
ENSG00000184486	POU3F2	POU class 3 homeobox 2	GO:0007275
ENSG00000184895	SRY	sex determining region Y	GO:0007275
ENSG00000184937	WT1	WT1 transcription factor	GO:0007275
ENSG00000185022	MAFF	MAF bZIP transcription factor F	GO:0007275
ENSG00000185155	MIXL1	Mix paired-like homeobox	GO:0007275
ENSG00000185551	NR2F2	nuclear receptor subfamily 2 group F member 2	GO:0007275
ENSG00000185630	PBX1	PBX homeobox 1	GO:0007275
ENSG00000185650	ZFP36L1	ZFP36 ring finger protein like 1	GO:0007275
ENSG00000185668	POU3F1	POU class 3 homeobox 1	GO:0007275
ENSG00000185960	SHOX	short stature homeobox	GO:0007275
ENSG00000186051	TAL2	TAL bHLH transcription factor 2	GO:0007275
ENSG00000186487	MYT1L	myelin transcription factor 1 like	GO:0007275
ENSG00000186790	FOXE3	forkhead box E3	GO:0007275
ENSG00000186951	PPARA	peroxisome proliferator activated receptor alpha	GO:0007275
ENSG00000187079	TEAD1	TEA domain transcription factor 1	GO:0007275
ENSG00000187098	MITF	melanocyte inducing transcription factor	GO:0007275
ENSG00000187140	FOXD3	forkhead box D3	GO:0007275
ENSG00000188095	MESP2	mesoderm posterior bHLH transcription factor 2	GO:0007275
ENSG00000188290	HES4	hes family bHLH transcription factor 4	GO:0007275
ENSG00000188620	HMX3	H6 family homeobox 3	GO:0007275
ENSG00000188786	MTF1	metal regulatory transcription factor 1	GO:0007275
ENSG00000196092	PAX5	paired box 5	GO:0007275
ENSG00000196132	MYT1	myelin transcription factor 1	GO:0007275
ENSG00000196460	RFX8	regulatory factor X8	GO:0007275
ENSG00000196628	TCF4	transcription factor 4	GO:0007275
ENSG00000196767	POU3F4	POU class 3 homeobox 4	GO:0007275
ENSG00000197063	MAFG	MAF bZIP transcription factor G	GO:0007275
ENSG00000197576	HOXA4	homeobox A4	GO:0007275
ENSG00000197587	DMBX1	diencephalon/mesencephalon homeobox 1	GO:0007275
ENSG00000197757	HOXC6	homeobox C6	GO:0007275
ENSG00000197905	TEAD4	TEA domain transcription factor 4	GO:0007275
ENSG00000197921	HES5	hes family bHLH transcription factor 5	GO:0007275
ENSG00000198026	ZNF335	zinc finger protein 335	GO:0007275
ENSG00000198081	ZBTB14	zinc finger and BTB domain containing 14	GO:0007275
ENSG00000198353	HOXC4	homeobox C4	GO:0007275
ENSG00000198453	ZNF568	zinc finger protein 568	GO:0007275
ENSG00000198783	ZNF830	zinc finger protein 830	GO:0007275
ENSG00000198795	ZNF521	zinc finger protein 521	GO:0007275
ENSG00000198816	ZNF358	zinc finger protein 358	GO:0007275
ENSG00000198914	POU3F3	POU class 3 homeobox 3	GO:0007275
ENSG00000198963	RORB	RAR related orphan receptor B	GO:0007275
ENSG00000203883	SOX18	SRY-box transcription factor 18	GO:0007275
ENSG00000204103	MAFB	MAF bZIP transcription factor B	GO:0007275
ENSG00000204304	PBX2	PBX homeobox 2	GO:0007275
ENSG00000204335	SP5	Sp5 transcription factor	GO:0007275
ENSG00000204531	POU5F1	POU class 5 homeobox 1	GO:0007275
ENSG00000205927	OLIG2	oligodendrocyte transcription factor 2	GO:0007275
ENSG00000214513	NOTO	notochord homeobox	GO:0007275
ENSG00000215021	PHB2	prohibitin 2	GO:0007275
ENSG00000215474	SKOR2	SKI family transcriptional corepressor 2	GO:0007275
ENSG00000217236	SP9	Sp9 transcription factor	GO:0007275
ENSG00000108813	DLX4	distal-less homeobox 4	GO:0007275
ENSG00000173153	ESRRA	estrogen related receptor alpha	GO:0007275
ENSG00000105991	HOXA1	homeobox A1	GO:0007275
ENSG00000177606	JUN	Jun proto-oncogene, AP-1 transcription factor subunit	GO:0007275
ENSG00000134323	MYCN	MYCN proto-oncogene, bHLH transcription factor	GO:0007275
ENSG00000184271	POU6F1	POU class 6 homeobox 1	GO:0007275
ENSG00000143171	RXRG	retinoid X receptor gamma	GO:0007275
ENSG00000142065	ZFP14	ZFP14 zinc finger protein	GO:0007275
ENSG00000188013	MEIS3P2	Meis homeobox 3 pseudogene 2	GO:0007275

## Sheet: Signaling_MAPK & PI3K-Akt
Supplementary Data 1. Lists of protein-coding genes used for the functional annotation of differentially expressed transcripts in Fig. 4 and Supplementary Fig. 4.
Source: KEGG:04010 (https://biit.cs.ut.ee/gprofiler/convert?organism=hsapiens&query=KEGG:04010%0A&target=ENSG&numeric_namespace=) and KEGG:04151 (https://biit.cs.ut.ee/gprofiler/convert?organism=hsapiens&query=KEGG:04151&target=ENSG&numeric_namespace=)
Ensembl_ID	Gene_symbol	description	Term_ID
ENSG00000006062	MAP3K14	mitogen-activated protein kinase kinase kinase 14	KEGG:04010
ENSG00000006116	CACNG3	calcium voltage-gated channel auxiliary subunit gamma 3	KEGG:04010
ENSG00000006283	CACNA1G	calcium voltage-gated channel subunit alpha1 G	KEGG:04010
ENSG00000007402	CACNA2D2	calcium voltage-gated channel auxiliary subunit alpha2delta 2	KEGG:04010
ENSG00000008735	MAPK8IP2	mitogen-activated protein kinase 8 interacting protein 2	KEGG:04010
ENSG00000011485	PPP5C	protein phosphatase 5 catalytic subunit	KEGG:04010
ENSG00000011566	MAP4K3	mitogen-activated protein kinase kinase kinase kinase 3	KEGG:04010
ENSG00000017427	IGF1	insulin like growth factor 1	KEGG:04010
ENSG00000019991	HGF	hepatocyte growth factor	KEGG:04010
ENSG00000026103	FAS	Fas cell surface death receptor	KEGG:04010
ENSG00000034152	MAP2K3	mitogen-activated protein kinase kinase 3	KEGG:04010
ENSG00000037280	FLT4	fms related receptor tyrosine kinase 4	KEGG:04010
ENSG00000049130	KITLG	KIT ligand	KEGG:04010
ENSG00000050748	MAPK9	mitogen-activated protein kinase 9	KEGG:04010
ENSG00000055208	TAB2	TGF-beta activated kinase 1 (MAP3K7) binding protein 2	KEGG:04010
ENSG00000058335	RASGRF1	Ras protein specific guanine nucleotide releasing factor 1	KEGG:04010
ENSG00000064300	NGFR	nerve growth factor receptor	KEGG:04010
ENSG00000065361	ERBB3	erb-b2 receptor tyrosine kinase 3	KEGG:04010
ENSG00000065559	MAP2K4	mitogen-activated protein kinase kinase 4	KEGG:04010
ENSG00000066468	FGFR2	fibroblast growth factor receptor 2	KEGG:04010
ENSG00000067182	TNFRSF1A	TNF receptor superfamily member 1A	KEGG:04010
ENSG00000067191	CACNB1	calcium voltage-gated channel auxiliary subunit beta 1	KEGG:04010
ENSG00000068078	FGFR3	fibroblast growth factor receptor 3	KEGG:04010
ENSG00000068831	RASGRP2	RAS guanyl releasing protein 2	KEGG:04010
ENSG00000070193	FGF10	fibroblast growth factor 10	KEGG:04010
ENSG00000070388	FGF22	fibroblast growth factor 22	KEGG:04010
ENSG00000070831	CDC42	cell division cycle 42	KEGG:04010
ENSG00000071054	MAP4K4	mitogen-activated protein kinase kinase kinase kinase 4	KEGG:04010
ENSG00000071242	RPS6KA2	ribosomal protein S6 kinase A2	KEGG:04010
ENSG00000072062	PRKACA	protein kinase cAMP-activated catalytic subunit alpha	KEGG:04010
ENSG00000072133	RPS6KA6	ribosomal protein S6 kinase A6	KEGG:04010
ENSG00000072736	NFATC3	nuclear factor of activated T cells 3	KEGG:04010
ENSG00000073803	MAP3K13	mitogen-activated protein kinase kinase kinase 13	KEGG:04010
ENSG00000075388	FGF4	fibroblast growth factor 4	KEGG:04010
ENSG00000075429	CACNG5	calcium voltage-gated channel auxiliary subunit gamma 5	KEGG:04010
ENSG00000075461	CACNG4	calcium voltage-gated channel auxiliary subunit gamma 4	KEGG:04010
ENSG00000076984	MAP2K7	mitogen-activated protein kinase kinase 7	KEGG:04010
ENSG00000077150	NFKB2	nuclear factor kappa B subunit 2	KEGG:04010
ENSG00000077782	FGFR1	fibroblast growth factor receptor 1	KEGG:04010
ENSG00000078061	ARAF	A-Raf proto-oncogene, serine/threonine kinase	KEGG:04010
ENSG00000078579	FGF20	fibroblast growth factor 20	KEGG:04010
ENSG00000079277	MKNK1	MAPK interacting serine/threonine kinase 1	KEGG:04010
ENSG00000081189	MEF2C	myocyte enhancer factor 2C	KEGG:04010
ENSG00000081248	CACNA1S	calcium voltage-gated channel subunit alpha1 S	KEGG:04010
ENSG00000085276	MECOM	MDS1 and EVI1 complex locus	KEGG:04010
ENSG00000085511	MAP3K4	mitogen-activated protein kinase kinase kinase 4	KEGG:04010
ENSG00000087095	NLK	nemo like kinase	KEGG:04010
ENSG00000089022	MAPKAPK5	MAPK activated protein kinase 5	KEGG:04010
ENSG00000090554	FLT3LG	fms related receptor tyrosine kinase 3 ligand	KEGG:04010
ENSG00000091436	MAP3K20	mitogen-activated protein kinase kinase kinase 20	KEGG:04010
ENSG00000091879	ANGPT2	angiopoietin 2	KEGG:04010
ENSG00000092969	TGFB2	transforming growth factor beta 2	KEGG:04010
ENSG00000095015	MAP3K1	mitogen-activated protein kinase kinase kinase 1	KEGG:04010
ENSG00000099617	EFNA2	ephrin A2	KEGG:04010
ENSG00000099860	GADD45B	growth arrest and DNA damage inducible beta	KEGG:04010
ENSG00000099875	MKNK2	MAPK interacting serine/threonine kinase 2	KEGG:04010
ENSG00000099942	CRKL	CRK like proto-oncogene, adaptor protein	KEGG:04010
ENSG00000100030	MAPK1	mitogen-activated protein kinase 1	KEGG:04010
ENSG00000100311	PDGFB	platelet derived growth factor subunit B	KEGG:04010
ENSG00000100324	TAB1	TGF-beta activated kinase 1 (MAP3K7) binding protein 1	KEGG:04010
ENSG00000100346	CACNA1I	calcium voltage-gated channel subunit alpha1 I	KEGG:04010
ENSG00000100485	SOS2	SOS Ras/Rho guanine nucleotide exchange factor 2	KEGG:04010
ENSG00000100614	PPM1A	protein phosphatase, Mg2+/Mn2+ dependent 1A	KEGG:04010
ENSG00000100784	RPS6KA5	ribosomal protein S6 kinase A5	KEGG:04010
ENSG00000101109	STK4	serine/threonine kinase 4	KEGG:04010
ENSG00000101224	CDC25B	cell division cycle 25B	KEGG:04010
ENSG00000101280	ANGPT4	angiopoietin 4	KEGG:04010
ENSG00000102001	CACNA1F	calcium voltage-gated channel subunit alpha1 F	KEGG:04010
ENSG00000102678	FGF9	fibroblast growth factor 9	KEGG:04010
ENSG00000102755	FLT1	fms related receptor tyrosine kinase 1	KEGG:04010
ENSG00000102871	TRADD	TNFRSF1A associated via death domain	KEGG:04010
ENSG00000102882	MAPK3	mitogen-activated protein kinase 3	KEGG:04010
ENSG00000104365	IKBKB	inhibitor of nuclear factor kappa B kinase subunit beta	KEGG:04010
ENSG00000104375	STK3	serine/threonine kinase 3	KEGG:04010
ENSG00000104814	MAP4K1	mitogen-activated protein kinase kinase kinase kinase 1	KEGG:04010
ENSG00000104856	RELB	RELB proto-oncogene, NF-kB subunit	KEGG:04010
ENSG00000105221	AKT2	AKT serine/threonine kinase 2	KEGG:04010
ENSG00000105329	TGFB1	transforming growth factor beta 1	KEGG:04010
ENSG00000105499	PLA2G4C	phospholipase A2 group IVC	KEGG:04010
ENSG00000105550	FGF21	fibroblast growth factor 21	KEGG:04010
ENSG00000105605	CACNG7	calcium voltage-gated channel auxiliary subunit gamma 7	KEGG:04010
ENSG00000105976	MET	MET proto-oncogene, receptor tyrosine kinase	KEGG:04010
ENSG00000106211	HSPB1	heat shock protein family B (small) member 1	KEGG:04010
ENSG00000106799	TGFBR1	transforming growth factor beta receptor 1	KEGG:04010
ENSG00000107643	MAPK8	mitogen-activated protein kinase 8	KEGG:04010
ENSG00000107758	PPP3CB	protein phosphatase 3 catalytic subunit beta	KEGG:04010
ENSG00000107831	FGF8	fibroblast growth factor 8	KEGG:04010
ENSG00000107968	MAP3K8	mitogen-activated protein kinase kinase kinase 8	KEGG:04010
ENSG00000108861	DUSP3	dual specificity phosphatase 3	KEGG:04010
ENSG00000108878	CACNG1	calcium voltage-gated channel auxiliary subunit gamma 1	KEGG:04010
ENSG00000108984	MAP2K6	mitogen-activated protein kinase kinase 6	KEGG:04010
ENSG00000109270	LAMTOR3	late endosomal/lysosomal adaptor, MAPK and MTOR activator 3	KEGG:04010
ENSG00000109320	NFKB1	nuclear factor kappa B subunit 1	KEGG:04010
ENSG00000109321	AREG	amphiregulin	KEGG:04010
ENSG00000109339	MAPK10	mitogen-activated protein kinase 10	KEGG:04010
ENSG00000109756	RAPGEF2	Rap guanine nucleotide exchange factor 2	KEGG:04010
ENSG00000109971	HSPA8	heat shock protein family A (Hsp70) member 8	KEGG:04010
ENSG00000110786	PTPN5	protein tyrosine phosphatase non-receptor type 5	KEGG:04010
ENSG00000111241	FGF6	fibroblast growth factor 6	KEGG:04010
ENSG00000111266	DUSP16	dual specificity phosphatase 16	KEGG:04010
ENSG00000112062	MAPK14	mitogen-activated protein kinase 14	KEGG:04010
ENSG00000112658	SRF	serum response factor	KEGG:04010
ENSG00000112715	VEGFA	vascular endothelial growth factor A	KEGG:04010
ENSG00000113319	RASGRF2	Ras protein specific guanine nucleotide releasing factor 2	KEGG:04010
ENSG00000113578	FGF1	fibroblast growth factor 1	KEGG:04010
ENSG00000113721	PDGFRB	platelet derived growth factor receptor beta	KEGG:04010
ENSG00000114738	MAPKAPK3	MAPK activated protein kinase 3	KEGG:04010
ENSG00000115008	IL1A	interleukin 1 alpha	KEGG:04010
ENSG00000115594	IL1R1	interleukin 1 receptor type 1	KEGG:04010
ENSG00000115904	SOS1	SOS Ras/Rac guanine nucleotide exchange factor 1	KEGG:04010
ENSG00000115966	ATF2	activating transcription factor 2	KEGG:04010
ENSG00000116473	RAP1A	RAP1A, member of RAS oncogene family	KEGG:04010
ENSG00000116711	PLA2G4A	phospholipase A2 group IVA	KEGG:04010
ENSG00000116717	GADD45A	growth arrest and DNA damage inducible alpha	KEGG:04010
ENSG00000117020	AKT3	AKT serine/threonine kinase 3	KEGG:04010
ENSG00000117560	FASLG	Fas ligand	KEGG:04010
ENSG00000117632	STMN1	stathmin 1	KEGG:04010
ENSG00000117676	RPS6KA1	ribosomal protein S6 kinase A1	KEGG:04010
ENSG00000118972	FGF23	fibroblast growth factor 23	KEGG:04010
ENSG00000119630	PGF	placental growth factor	KEGG:04010
ENSG00000119699	TGFB3	transforming growth factor beta 3	KEGG:04010
ENSG00000120129	DUSP1	dual specificity phosphatase 1	KEGG:04010
ENSG00000120156	TEK	TEK receptor tyrosine kinase	KEGG:04010
ENSG00000120875	DUSP4	dual specificity phosphatase 4	KEGG:04010
ENSG00000120910	PPP3CC	protein phosphatase 3 catalytic subunit gamma	KEGG:04010
ENSG00000121653	MAPK8IP1	mitogen-activated protein kinase 8 interacting protein 1	KEGG:04010
ENSG00000122025	FLT3	fms related receptor tyrosine kinase 3	KEGG:04010
ENSG00000123358	NR4A1	nuclear receptor subfamily 4 group A member 1	KEGG:04010
ENSG00000124882	EREG	epiregulin	KEGG:04010
ENSG00000125538	IL1B	interleukin 1 beta	KEGG:04010
ENSG00000125952	MAX	MYC associated factor X	KEGG:04010
ENSG00000126458	RRAS	RAS related	KEGG:04010
ENSG00000126583	PRKCG	protein kinase C gamma	KEGG:04010
ENSG00000126767	ELK1	ETS transcription factor ELK1	KEGG:04010
ENSG00000126803	HSPA2	heat shock protein family A (Hsp70) member 2	KEGG:04010
ENSG00000126934	MAP2K2	mitogen-activated protein kinase kinase 2	KEGG:04010
ENSG00000127191	TRAF2	TNF receptor associated factor 2	KEGG:04010
ENSG00000127314	RAP1B	RAP1B, member of RAS oncogene family	KEGG:04010
ENSG00000128052	KDR	kinase insert domain receptor	KEGG:04010
ENSG00000128272	ATF4	activating transcription factor 4	KEGG:04010
ENSG00000128340	RAC2	Rac family small GTPase 2	KEGG:04010
ENSG00000128591	FLNC	filamin C	KEGG:04010
ENSG00000130159	ECSIT	ECSIT signaling integrator	KEGG:04010
ENSG00000130222	GADD45G	growth arrest and DNA damage inducible gamma	KEGG:04010
ENSG00000130433	CACNG6	calcium voltage-gated channel auxiliary subunit gamma 6	KEGG:04010
ENSG00000130522	JUND	JunD proto-oncogene, AP-1 transcription factor subunit	KEGG:04010
ENSG00000130829	DUSP9	dual specificity phosphatase 9	KEGG:04010
ENSG00000131196	NFATC1	nuclear factor of activated T cells 1	KEGG:04010
ENSG00000132155	RAF1	Raf-1 proto-oncogene, serine/threonine kinase	KEGG:04010
ENSG00000133703	KRAS	KRAS proto-oncogene, GTPase	KEGG:04010
ENSG00000133818	RRAS2	RAS related 2	KEGG:04010
ENSG00000134259	NGF	nerve growth factor	KEGG:04010
ENSG00000134853	PDGFRA	platelet derived growth factor receptor alpha	KEGG:04010
ENSG00000135090	TAOK3	TAO kinase 3	KEGG:04010
ENSG00000135341	MAP3K7	mitogen-activated protein kinase kinase kinase 7	KEGG:04010
ENSG00000136068	FLNB	filamin B	KEGG:04010
ENSG00000136238	RAC1	Rac family small GTPase 1	KEGG:04010
ENSG00000136997	MYC	MYC proto-oncogene, bHLH transcription factor	KEGG:04010
ENSG00000137486	ARRB1	arrestin beta 1	KEGG:04010
ENSG00000137764	MAP2K5	mitogen-activated protein kinase kinase 5	KEGG:04010
ENSG00000138032	PPM1B	protein phosphatase, Mg2+/Mn2+ dependent 1B	KEGG:04010
ENSG00000138166	DUSP5	dual specificity phosphatase 5	KEGG:04010
ENSG00000138675	FGF5	fibroblast growth factor 5	KEGG:04010
ENSG00000138685	FGF2	fibroblast growth factor 2	KEGG:04010
ENSG00000138798	EGF	epidermal growth factor	KEGG:04010
ENSG00000138814	PPP3CA	protein phosphatase 3 catalytic subunit alpha	KEGG:04010
ENSG00000138834	MAPK8IP3	mitogen-activated protein kinase 8 interacting protein 3	KEGG:04010
ENSG00000139318	DUSP6	dual specificity phosphatase 6	KEGG:04010
ENSG00000139625	MAP3K12	mitogen-activated protein kinase kinase kinase 12	KEGG:04010
ENSG00000140285	FGF7	fibroblast growth factor 7	KEGG:04010
ENSG00000140443	IGF1R	insulin like growth factor 1 receptor	KEGG:04010
ENSG00000141480	ARRB2	arrestin beta 2	KEGG:04010
ENSG00000141510	TP53	tumor protein p53	KEGG:04010
ENSG00000141736	ERBB2	erb-b2 receptor tyrosine kinase 2	KEGG:04010
ENSG00000141837	CACNA1A	calcium voltage-gated channel subunit alpha1 A	KEGG:04010
ENSG00000142208	AKT1	AKT serine/threonine kinase 1	KEGG:04010
ENSG00000142408	CACNG8	calcium voltage-gated channel auxiliary subunit gamma 8	KEGG:04010
ENSG00000142627	EPHA2	EPH receptor A2	KEGG:04010
ENSG00000142733	MAP3K6	mitogen-activated protein kinase kinase kinase 6	KEGG:04010
ENSG00000142875	PRKACB	protein kinase cAMP-activated catalytic subunit beta	KEGG:04010
ENSG00000143507	DUSP10	dual specificity phosphatase 10	KEGG:04010
ENSG00000143590	EFNA3	ephrin A3	KEGG:04010
ENSG00000143851	PTPN7	protein tyrosine phosphatase non-receptor type 7	KEGG:04010
ENSG00000145431	PDGFC	platelet derived growth factor C	KEGG:04010
ENSG00000145715	RASA1	RAS p21 protein activator 1	KEGG:04010
ENSG00000146535	GNA12	G protein subunit alpha 12	KEGG:04010
ENSG00000146648	EGFR	epidermal growth factor receptor	KEGG:04010
ENSG00000148053	NTRK2	neurotrophic receptor tyrosine kinase 2	KEGG:04010
ENSG00000148408	CACNA1B	calcium voltage-gated channel subunit alpha1 B	KEGG:04010
ENSG00000149269	PAK1	p21 (RAC1) activated kinase 1	KEGG:04010
ENSG00000149930	TAOK2	TAO kinase 2	KEGG:04010
ENSG00000150630	VEGFC	vascular endothelial growth factor C	KEGG:04010
ENSG00000151062	CACNA2D4	calcium voltage-gated channel auxiliary subunit alpha2delta 4	KEGG:04010
ENSG00000151067	CACNA1C	calcium voltage-gated channel subunit alpha1 C	KEGG:04010
ENSG00000152689	RASGRP3	RAS guanyl releasing protein 3	KEGG:04010
ENSG00000153233	PTPRR	protein tyrosine phosphatase receptor type R	KEGG:04010
ENSG00000153956	CACNA2D1	calcium voltage-gated channel auxiliary subunit alpha2delta 1	KEGG:04010
ENSG00000154188	ANGPT1	angiopoietin 1	KEGG:04010
ENSG00000154229	PRKCA	protein kinase C alpha	KEGG:04010
ENSG00000155903	RASA2	RAS p21 protein activator 2	KEGG:04010
ENSG00000156427	FGF18	fibroblast growth factor 18	KEGG:04010
ENSG00000156711	MAPK13	mitogen-activated protein kinase 13	KEGG:04010
ENSG00000157388	CACNA1D	calcium voltage-gated channel subunit alpha1 D	KEGG:04010
ENSG00000157404	KIT	KIT proto-oncogene, receptor tyrosine kinase	KEGG:04010
ENSG00000157445	CACNA2D3	calcium voltage-gated channel auxiliary subunit alpha2delta 3	KEGG:04010
ENSG00000157764	BRAF	B-Raf proto-oncogene, serine/threonine kinase	KEGG:04010
ENSG00000158050	DUSP2	dual specificity phosphatase 2	KEGG:04010
ENSG00000158186	MRAS	muscle RAS oncogene homolog	KEGG:04010
ENSG00000158711	ELK4	ETS transcription factor ELK4	KEGG:04010
ENSG00000158815	FGF17	fibroblast growth factor 17	KEGG:04010
ENSG00000159337	PLA2G4D	phospholipase A2 group IVD	KEGG:04010
ENSG00000160551	TAOK1	TAO kinase 1	KEGG:04010
ENSG00000160867	FGFR4	fibroblast growth factor receptor 4	KEGG:04010
ENSG00000162302	RPS6KA4	ribosomal protein S6 kinase A4	KEGG:04010
ENSG00000162344	FGF19	fibroblast growth factor 19	KEGG:04010
ENSG00000162889	MAPKAPK2	MAPK activated protein kinase 2	KEGG:04010
ENSG00000163235	TGFA	transforming growth factor alpha	KEGG:04010
ENSG00000163513	TGFBR2	transforming growth factor beta receptor 2	KEGG:04010
ENSG00000164086	DUSP7	dual specificity phosphatase 7	KEGG:04010
ENSG00000164305	CASP3	caspase 3	KEGG:04010
ENSG00000165059	PRKACG	protein kinase cAMP-activated catalytic subunit gamma	KEGG:04010
ENSG00000165197	VEGFD	vascular endothelial growth factor D	KEGG:04010
ENSG00000165995	CACNB2	calcium voltage-gated channel auxiliary subunit beta 2	KEGG:04010
ENSG00000166484	MAPK7	mitogen-activated protein kinase 7	KEGG:04010
ENSG00000166501	PRKCB	protein kinase C beta	KEGG:04010
ENSG00000166862	CACNG2	calcium voltage-gated channel auxiliary subunit gamma 2	KEGG:04010
ENSG00000167193	CRK	CRK proto-oncogene, adaptor protein	KEGG:04010
ENSG00000167244	IGF2	insulin like growth factor 2	KEGG:04010
ENSG00000167535	CACNB3	calcium voltage-gated channel auxiliary subunit beta 3	KEGG:04010
ENSG00000168067	MAP4K2	mitogen-activated protein kinase kinase kinase kinase 2	KEGG:04010
ENSG00000168907	PLA2G4F	phospholipase A2 group IVF	KEGG:04010
ENSG00000168970	JMJD7-PLA2G4B	JMJD7-PLA2G4B readthrough	KEGG:04010
ENSG00000169032	MAP2K1	mitogen-activated protein kinase kinase 1	KEGG:04010
ENSG00000169242	EFNA1	ephrin A1	KEGG:04010
ENSG00000169750	RAC3	Rac family small GTPase 3	KEGG:04010
ENSG00000169967	MAP3K2	mitogen-activated protein kinase kinase kinase 2	KEGG:04010
ENSG00000170345	FOS	Fos proto-oncogene, AP-1 transcription factor subunit	KEGG:04010
ENSG00000170458	CD14	CD14 molecule	KEGG:04010
ENSG00000170962	PDGFD	platelet derived growth factor D	KEGG:04010
ENSG00000171105	INSR	insulin receptor	KEGG:04010
ENSG00000171777	RASGRP4	RAS guanyl releasing protein 4	KEGG:04010
ENSG00000172380	GNG12	G protein subunit gamma 12	KEGG:04010
ENSG00000172575	RASGRP1	RAS guanyl releasing protein 1	KEGG:04010
ENSG00000172936	MYD88	MYD88 innate immune signal transduction adaptor	KEGG:04010
ENSG00000173039	RELA	RELA proto-oncogene, NF-kB subunit	KEGG:04010
ENSG00000173110	HSPA6	heat shock protein family A (Hsp70) member 6	KEGG:04010
ENSG00000173327	MAP3K11	mitogen-activated protein kinase kinase kinase 11	KEGG:04010
ENSG00000173511	VEGFB	vascular endothelial growth factor B	KEGG:04010
ENSG00000174775	HRAS	HRas proto-oncogene, GTPase	KEGG:04010
ENSG00000175104	TRAF6	TNF receptor associated factor 6	KEGG:04010
ENSG00000175197	DDIT3	DNA damage inducible transcript 3	KEGG:04010
ENSG00000176697	BDNF	brain derived neurotrophic factor	KEGG:04010
ENSG00000177189	RPS6KA3	ribosomal protein S6 kinase A3	KEGG:04010
ENSG00000177606	JUN	Jun proto-oncogene, AP-1 transcription factor subunit	KEGG:04010
ENSG00000177885	GRB2	growth factor receptor bound protein 2	KEGG:04010
ENSG00000178568	ERBB4	erb-b2 receptor tyrosine kinase 4	KEGG:04010
ENSG00000180370	PAK2	p21 (RAC1) activated kinase 2	KEGG:04010
ENSG00000182389	CACNB4	calcium voltage-gated channel auxiliary subunit beta 4	KEGG:04010
ENSG00000182578	CSF1R	colony stimulating factor 1 receptor	KEGG:04010
ENSG00000184216	IRAK1	interleukin 1 receptor associated kinase 1	KEGG:04010
ENSG00000184349	EFNA5	ephrin A5	KEGG:04010
ENSG00000184371	CSF1	colony stimulating factor 1	KEGG:04010
ENSG00000184545	DUSP8	dual specificity phosphatase 8	KEGG:04010
ENSG00000185386	MAPK11	mitogen-activated protein kinase 11	KEGG:04010
ENSG00000185652	NTF3	neurotrophin 3	KEGG:04010
ENSG00000186868	MAPT	microtubule associated protein tau	KEGG:04010
ENSG00000186895	FGF3	fibroblast growth factor 3	KEGG:04010
ENSG00000188089	PLA2G4E	phospholipase A2 group IVE	KEGG:04010
ENSG00000188130	MAPK12	mitogen-activated protein kinase 12	KEGG:04010
ENSG00000188386	PPP3R2	protein phosphatase 3 regulatory subunit B, beta	KEGG:04010
ENSG00000196083	IL1RAP	interleukin 1 receptor accessory protein	KEGG:04010
ENSG00000196468	FGF16	fibroblast growth factor 16	KEGG:04010
ENSG00000196557	CACNA1H	calcium voltage-gated channel subunit alpha1 H	KEGG:04010
ENSG00000196712	NF1	neurofibromin 1	KEGG:04010
ENSG00000196924	FLNA	filamin A	KEGG:04010
ENSG00000197442	MAP3K5	mitogen-activated protein kinase kinase kinase 5	KEGG:04010
ENSG00000197461	PDGFA	platelet derived growth factor subunit A	KEGG:04010
ENSG00000198001	IRAK4	interleukin 1 receptor associated kinase 4	KEGG:04010
ENSG00000198216	CACNA1E	calcium voltage-gated channel subunit alpha1 E	KEGG:04010
ENSG00000198400	NTRK1	neurotrophic receptor tyrosine kinase 1	KEGG:04010
ENSG00000198909	MAP3K3	mitogen-activated protein kinase kinase kinase 3	KEGG:04010
ENSG00000204209	DAXX	death domain associated protein	KEGG:04010
ENSG00000204388	HSPA1B	heat shock protein family A (Hsp70) member 1B	KEGG:04010
ENSG00000204389	HSPA1A	heat shock protein family A (Hsp70) member 1A	KEGG:04010
ENSG00000204390	HSPA1L	heat shock protein family A (Hsp70) member 1 like	KEGG:04010
ENSG00000213281	NRAS	NRAS proto-oncogene, GTPase	KEGG:04010
ENSG00000213341	CHUK	component of inhibitor of nuclear factor kappa B kinase complex	KEGG:04010
ENSG00000221823	PPP3R1	protein phosphatase 3 regulatory subunit B, alpha	KEGG:04010
ENSG00000225950	NTF4	neurotrophin 4	KEGG:04010
ENSG00000232810	TNF	tumor necrosis factor	KEGG:04010
ENSG00000243364	EFNA4	ephrin A4	KEGG:04010
ENSG00000243708	PLA2G4B	phospholipase A2 group IVB	KEGG:04010
ENSG00000254647	INS	insulin	KEGG:04010
ENSG00000269335	IKBKG	inhibitor of nuclear factor kappa B kinase regulatory subunit gamma	KEGG:04010
ENSG00000002330	BAD	BCL2 associated agonist of cell death	KEGG:04151
ENSG00000005884	ITGA3	integrin subunit alpha 3	KEGG:04151
ENSG00000005961	ITGA2B	integrin subunit alpha 2b	KEGG:04151
ENSG00000012048	BRCA1	BRCA1 DNA repair associated	KEGG:04151
ENSG00000017427	IGF1	insulin like growth factor 1	KEGG:04151
ENSG00000019991	HGF	hepatocyte growth factor	KEGG:04151
ENSG00000029559	IBSP	integrin binding sialoprotein	KEGG:04151
ENSG00000037280	FLT4	fms related receptor tyrosine kinase 4	KEGG:04151
ENSG00000040199	PHLPP2	PH domain and leucine rich repeat protein phosphatase 2	KEGG:04151
ENSG00000041982	TNC	tenascin C	KEGG:04151
ENSG00000049089	COL9A2	collagen type IX alpha 2 chain	KEGG:04151
ENSG00000049130	KITLG	KIT ligand	KEGG:04151
ENSG00000050555	LAMC3	laminin subunit gamma 3	KEGG:04151
ENSG00000051382	PIK3CB	phosphatidylinositol-4,5-bisphosphate 3-kinase catalytic subunit beta	KEGG:04151
ENSG00000053747	LAMA3	laminin subunit alpha 3	KEGG:04151
ENSG00000058085	LAMC2	laminin subunit gamma 2	KEGG:04151
ENSG00000060566	CREB3L3	cAMP responsive element binding protein 3 like 3	KEGG:04151
ENSG00000063046	EIF4B	eukaryotic translation initiation factor 4B	KEGG:04151
ENSG00000064300	NGFR	nerve growth factor receptor	KEGG:04151
ENSG00000064547	LPAR2	lysophosphatidic acid receptor 2	KEGG:04151
ENSG00000065243	PKN2	protein kinase N2	KEGG:04151
ENSG00000065361	ERBB3	erb-b2 receptor tyrosine kinase 3	KEGG:04151
ENSG00000066027	PPP2R5A	protein phosphatase 2 regulatory subunit B'alpha	KEGG:04151
ENSG00000066468	FGFR2	fibroblast growth factor receptor 2	KEGG:04151
ENSG00000068078	FGFR3	fibroblast growth factor receptor 3	KEGG:04151
ENSG00000068971	PPP2R5B	protein phosphatase 2 regulatory subunit B'beta	KEGG:04151
ENSG00000069966	GNB5	G protein subunit beta 5	KEGG:04151
ENSG00000070193	FGF10	fibroblast growth factor 10	KEGG:04151
ENSG00000070388	FGF22	fibroblast growth factor 22	KEGG:04151
ENSG00000073711	PPP2R3A	protein phosphatase 2 regulatory subunit B''alpha	KEGG:04151
ENSG00000074211	PPP2R2C	protein phosphatase 2 regulatory subunit Bgamma	KEGG:04151
ENSG00000075388	FGF4	fibroblast growth factor 4	KEGG:04151
ENSG00000077238	IL4R	interleukin 4 receptor	KEGG:04151
ENSG00000077782	FGFR1	fibroblast growth factor receptor 1	KEGG:04151
ENSG00000077943	ITGA8	integrin subunit alpha 8	KEGG:04151
ENSG00000078304	PPP2R5C	protein phosphatase 2 regulatory subunit B'gamma	KEGG:04151
ENSG00000078369	GNB1	G protein subunit beta 1	KEGG:04151
ENSG00000078579	FGF20	fibroblast growth factor 20	KEGG:04151
ENSG00000080824	HSP90AA1	heat shock protein 90 alpha family class A member 1	KEGG:04151
ENSG00000081052	COL4A4	collagen type IV alpha 4 chain	KEGG:04151
ENSG00000081913	PHLPP1	PH domain and leucine rich repeat protein phosphatase 1	KEGG:04151
ENSG00000082701	GSK3B	glycogen synthase kinase 3 beta	KEGG:04151
ENSG00000082781	ITGB5	integrin subunit beta 5	KEGG:04151
ENSG00000090554	FLT3LG	fms related receptor tyrosine kinase 3 ligand	KEGG:04151
ENSG00000091128	LAMB4	laminin subunit beta 4	KEGG:04151
ENSG00000091136	LAMB1	laminin subunit beta 1	KEGG:04151
ENSG00000091409	ITGA6	integrin subunit alpha 6	KEGG:04151
ENSG00000091879	ANGPT2	angiopoietin 2	KEGG:04151
ENSG00000092020	PPP2R3C	protein phosphatase 2 regulatory subunit B''gamma	KEGG:04151
ENSG00000092758	COL9A3	collagen type IX alpha 3 chain	KEGG:04151
ENSG00000096384	HSP90AB1	heat shock protein 90 alpha family class B member 1	KEGG:04151
ENSG00000096968	JAK2	Janus kinase 2	KEGG:04151
ENSG00000099617	EFNA2	ephrin A2	KEGG:04151
ENSG00000099985	OSM	oncostatin M	KEGG:04151
ENSG00000100030	MAPK1	mitogen-activated protein kinase 1	KEGG:04151
ENSG00000100311	PDGFB	platelet derived growth factor subunit B	KEGG:04151
ENSG00000100385	IL2RB	interleukin 2 receptor subunit beta	KEGG:04151
ENSG00000100485	SOS2	SOS Ras/Rho guanine nucleotide exchange factor 2	KEGG:04151
ENSG00000100721	TCL1A	TCL1 family AKT coactivator A	KEGG:04151
ENSG00000100889	PCK2	phosphoenolpyruvate carboxykinase 2, mitochondrial	KEGG:04151
ENSG00000101049	SGK2	serum/glucocorticoid regulated kinase 2	KEGG:04151
ENSG00000101280	ANGPT4	angiopoietin 4	KEGG:04151
ENSG00000101680	LAMA1	laminin subunit alpha 1	KEGG:04151
ENSG00000102678	FGF9	fibroblast growth factor 9	KEGG:04151
ENSG00000102755	FLT1	fms related receptor tyrosine kinase 1	KEGG:04151
ENSG00000102882	MAPK3	mitogen-activated protein kinase 3	KEGG:04151
ENSG00000103197	TSC2	TSC complex subunit 2	KEGG:04151
ENSG00000103479	RBL2	RB transcriptional corepressor like 2	KEGG:04151
ENSG00000104205	SGK3	serum/glucocorticoid regulated kinase family member 3	KEGG:04151
ENSG00000104365	IKBKB	inhibitor of nuclear factor kappa B kinase subunit beta	KEGG:04151
ENSG00000104432	IL7	interleukin 7	KEGG:04151
ENSG00000104695	PPP2CB	protein phosphatase 2 catalytic subunit beta	KEGG:04151
ENSG00000104812	GYS1	glycogen synthase 1	KEGG:04151
ENSG00000105173	CCNE1	cyclin E1	KEGG:04151
ENSG00000105221	AKT2	AKT serine/threonine kinase 2	KEGG:04151
ENSG00000105401	CDC37	cell division cycle 37, HSP90 cochaperone	KEGG:04151
ENSG00000105550	FGF21	fibroblast growth factor 21	KEGG:04151
ENSG00000105568	PPP2R1A	protein phosphatase 2 scaffold subunit Aalpha	KEGG:04151
ENSG00000105639	JAK3	Janus kinase 3	KEGG:04151
ENSG00000105647	PIK3R2	phosphoinositide-3-kinase regulatory subunit 2	KEGG:04151
ENSG00000105664	COMP	cartilage oligomeric matrix protein	KEGG:04151
ENSG00000105810	CDK6	cyclin dependent kinase 6	KEGG:04151
ENSG00000105851	PIK3CG	phosphatidylinositol-4,5-bisphosphate 3-kinase catalytic subunit gamma	KEGG:04151
ENSG00000105855	ITGB8	integrin subunit beta 8	KEGG:04151
ENSG00000105976	MET	MET proto-oncogene, receptor tyrosine kinase	KEGG:04151
ENSG00000106615	RHEB	Ras homolog, mTORC1 binding	KEGG:04151
ENSG00000107175	CREB3	cAMP responsive element binding protein 3	KEGG:04151
ENSG00000107831	FGF8	fibroblast growth factor 8	KEGG:04151
ENSG00000108342	CSF3	colony stimulating factor 3	KEGG:04151
ENSG00000108443	RPS6KB1	ribosomal protein S6 kinase B1	KEGG:04151
ENSG00000108821	COL1A1	collagen type I alpha 1 chain	KEGG:04151
ENSG00000108953	YWHAE	tyrosine 3-monooxygenase/tryptophan 5-monooxygenase activation protein epsilon	KEGG:04151
ENSG00000109072	VTN	vitronectin	KEGG:04151
ENSG00000109320	NFKB1	nuclear factor kappa B subunit 1	KEGG:04151
ENSG00000109321	AREG	amphiregulin	KEGG:04151
ENSG00000109471	IL2	interleukin 2	KEGG:04151
ENSG00000110092	CCND1	cyclin D1	KEGG:04151
ENSG00000110799	VWF	von Willebrand factor	KEGG:04151
ENSG00000111241	FGF6	fibroblast growth factor 6	KEGG:04151
ENSG00000111276	CDKN1B	cyclin dependent kinase inhibitor 1B	KEGG:04151
ENSG00000111664	GNB3	G protein subunit beta 3	KEGG:04151
ENSG00000111713	GYS2	glycogen synthase 2	KEGG:04151
ENSG00000112280	COL9A1	collagen type IX alpha 1 chain	KEGG:04151
ENSG00000112576	CCND3	cyclin D3	KEGG:04151
ENSG00000112640	PPP2R5D	protein phosphatase 2 regulatory subunit B'delta	KEGG:04151
ENSG00000112715	VEGFA	vascular endothelial growth factor A	KEGG:04151
ENSG00000112769	LAMA4	laminin subunit alpha 4	KEGG:04151
ENSG00000112964	GHR	growth hormone receptor	KEGG:04151
ENSG00000113296	THBS4	thrombospondin 4	KEGG:04151
ENSG00000113494	PRLR	prolactin receptor	KEGG:04151
ENSG00000113520	IL4	interleukin 4	KEGG:04151
ENSG00000113575	PPP2CA	protein phosphatase 2 catalytic subunit alpha	KEGG:04151
ENSG00000113578	FGF1	fibroblast growth factor 1	KEGG:04151
ENSG00000113721	PDGFRB	platelet derived growth factor receptor beta	KEGG:04151
ENSG00000114450	GNB4	G protein subunit beta 4	KEGG:04151
ENSG00000115221	ITGB6	integrin subunit beta 6	KEGG:04151
ENSG00000115232	ITGA4	integrin subunit alpha 4	KEGG:04151
ENSG00000115414	FN1	fibronectin 1	KEGG:04151
ENSG00000115904	SOS1	SOS Ras/Rac guanine nucleotide exchange factor 1	KEGG:04151
ENSG00000115966	ATF2	activating transcription factor 2	KEGG:04151
ENSG00000116147	TNR	tenascin R	KEGG:04151
ENSG00000117020	AKT3	AKT serine/threonine kinase 3	KEGG:04151
ENSG00000117461	PIK3R3	phosphoinositide-3-kinase regulatory subunit 3	KEGG:04151
ENSG00000117560	FASLG	Fas ligand	KEGG:04151
ENSG00000118046	STK11	serine/threonine kinase 11	KEGG:04151
ENSG00000118260	CREB1	cAMP responsive element binding protein 1	KEGG:04151
ENSG00000118513	MYB	MYB proto-oncogene, transcription factor	KEGG:04151
ENSG00000118515	SGK1	serum/glucocorticoid regulated kinase 1	KEGG:04151
ENSG00000118689	FOXO3	forkhead box O3	KEGG:04151
ENSG00000118785	SPP1	secreted phosphoprotein 1	KEGG:04151
ENSG00000118971	CCND2	cyclin D2	KEGG:04151
ENSG00000118972	FGF23	fibroblast growth factor 23	KEGG:04151
ENSG00000119535	CSF3R	colony stimulating factor 3 receptor	KEGG:04151
ENSG00000119630	PGF	placental growth factor	KEGG:04151
ENSG00000120156	TEK	TEK receptor tyrosine kinase	KEGG:04151
ENSG00000120235	IFNA6	interferon alpha 6	KEGG:04151
ENSG00000120242	IFNA8	interferon alpha 8	KEGG:04151
ENSG00000120332	TNN	tenascin N	KEGG:04151
ENSG00000121879	PIK3CA	phosphatidylinositol-4,5-bisphosphate 3-kinase catalytic subunit alpha	KEGG:04151
ENSG00000122025	FLT3	fms related receptor tyrosine kinase 3	KEGG:04151
ENSG00000123143	PKN1	protein kinase N1	KEGG:04151
ENSG00000123358	NR4A1	nuclear receptor subfamily 4 group A member 1	KEGG:04151
ENSG00000123374	CDK2	cyclin dependent kinase 2	KEGG:04151
ENSG00000124253	PCK1	phosphoenolpyruvate carboxykinase 1	KEGG:04151
ENSG00000124762	CDKN1A	cyclin dependent kinase inhibitor 1A	KEGG:04151
ENSG00000124882	EREG	epiregulin	KEGG:04151
ENSG00000126934	MAP2K2	mitogen-activated protein kinase kinase 2	KEGG:04151
ENSG00000127588	GNG13	G protein subunit gamma 13	KEGG:04151
ENSG00000127920	GNG11	G protein subunit gamma 11	KEGG:04151
ENSG00000127928	GNGT1	G protein subunit gamma transducin 1	KEGG:04151
ENSG00000128052	KDR	kinase insert domain receptor	KEGG:04151
ENSG00000128245	YWHAH	tyrosine 3-monooxygenase/tryptophan 5-monooxygenase activation protein eta	KEGG:04151
ENSG00000128272	ATF4	activating transcription factor 4	KEGG:04151
ENSG00000130427	EPO	erythropoietin	KEGG:04151
ENSG00000130702	LAMA5	laminin subunit alpha 5	KEGG:04151
ENSG00000131482	G6PC1	glucose-6-phosphatase catalytic subunit 1	KEGG:04151
ENSG00000132155	RAF1	Raf-1 proto-oncogene, serine/threonine kinase	KEGG:04151
ENSG00000132356	PRKAA1	protein kinase AMP-activated catalytic subunit alpha 1	KEGG:04151
ENSG00000132470	ITGB4	integrin subunit beta 4	KEGG:04151
ENSG00000132906	CASP9	caspase 9	KEGG:04151
ENSG00000133703	KRAS	KRAS proto-oncogene, GTPase	KEGG:04151
ENSG00000134259	NGF	nerve growth factor	KEGG:04151
ENSG00000134308	YWHAQ	tyrosine 3-monooxygenase/tryptophan 5-monooxygenase activation protein theta	KEGG:04151
ENSG00000134460	IL2RA	interleukin 2 receptor subunit alpha	KEGG:04151
ENSG00000134853	PDGFRA	platelet derived growth factor receptor alpha	KEGG:04151
ENSG00000134871	COL4A2	collagen type IV alpha 2 chain	KEGG:04151
ENSG00000135424	ITGA7	integrin subunit alpha 7	KEGG:04151
ENSG00000135446	CDK4	cyclin dependent kinase 4	KEGG:04151
ENSG00000135679	MDM2	MDM2 proto-oncogene	KEGG:04151
ENSG00000135862	LAMC1	laminin subunit gamma 1	KEGG:04151
ENSG00000135930	EIF4E2	eukaryotic translation initiation factor 4E family member 2	KEGG:04151
ENSG00000136238	RAC1	Rac family small GTPase 1	KEGG:04151
ENSG00000136244	IL6	interleukin 6	KEGG:04151
ENSG00000136457	CHAD	chondroadherin	KEGG:04151
ENSG00000136487	GH2	growth hormone 2	KEGG:04151
ENSG00000136488	CSH1	chorionic somatomammotropin hormone 1	KEGG:04151
ENSG00000136869	TLR4	toll like receptor 4	KEGG:04151
ENSG00000136997	MYC	MYC proto-oncogene, bHLH transcription factor	KEGG:04151
ENSG00000137080	IFNA21	interferon alpha 21	KEGG:04151
ENSG00000137154	RPS6	ribosomal protein S6	KEGG:04151
ENSG00000137462	TLR2	toll like receptor 2	KEGG:04151
ENSG00000137713	PPP2R1B	protein phosphatase 2 scaffold subunit Abeta	KEGG:04151
ENSG00000137801	THBS1	thrombospondin 1	KEGG:04151
ENSG00000137809	ITGA11	integrin subunit alpha 11	KEGG:04151
ENSG00000138448	ITGAV	integrin subunit alpha V	KEGG:04151
ENSG00000138675	FGF5	fibroblast growth factor 5	KEGG:04151
ENSG00000138685	FGF2	fibroblast growth factor 2	KEGG:04151
ENSG00000138798	EGF	epidermal growth factor	KEGG:04151
ENSG00000139219	COL2A1	collagen type II alpha 1 chain	KEGG:04151
ENSG00000139626	ITGB7	integrin subunit beta 7	KEGG:04151
ENSG00000139679	LPAR6	lysophosphatidic acid receptor 6	KEGG:04151
ENSG00000140285	FGF7	fibroblast growth factor 7	KEGG:04151
ENSG00000140443	IGF1R	insulin like growth factor 1 receptor	KEGG:04151
ENSG00000140992	PDPK1	3-phosphoinositide dependent protein kinase 1	KEGG:04151
ENSG00000141349	G6PC3	glucose-6-phosphatase catalytic subunit 3	KEGG:04151
ENSG00000141506	PIK3R5	phosphoinositide-3-kinase regulatory subunit 5	KEGG:04151
ENSG00000141510	TP53	tumor protein p53	KEGG:04151
ENSG00000141564	RPTOR	regulatory associated protein of MTOR complex 1	KEGG:04151
ENSG00000141736	ERBB2	erb-b2 receptor tyrosine kinase 2	KEGG:04151
ENSG00000142156	COL6A1	collagen type VI alpha 1 chain	KEGG:04151
ENSG00000142166	IFNAR1	interferon alpha and beta receptor subunit 1	KEGG:04151
ENSG00000142173	COL6A2	collagen type VI alpha 2 chain	KEGG:04151
ENSG00000142208	AKT1	AKT serine/threonine kinase 1	KEGG:04151
ENSG00000142627	EPHA2	EPH receptor A2	KEGG:04151
ENSG00000143127	ITGA10	integrin subunit alpha 10	KEGG:04151
ENSG00000143384	MCL1	MCL1 apoptosis regulator, BCL2 family member	KEGG:04151
ENSG00000143578	CREB3L4	cAMP responsive element binding protein 3 like 4	KEGG:04151
ENSG00000143590	EFNA3	ephrin A3	KEGG:04151
ENSG00000144668	ITGA9	integrin subunit alpha 9	KEGG:04151
ENSG00000145431	PDGFC	platelet derived growth factor C	KEGG:04151
ENSG00000145623	OSMR	oncostatin M receptor	KEGG:04151
ENSG00000145675	PIK3R1	phosphoinositide-3-kinase regulatory subunit 1	KEGG:04151
ENSG00000146592	CREB5	cAMP responsive element binding protein 5	KEGG:04151
ENSG00000146648	EGFR	epidermal growth factor receptor	KEGG:04151
ENSG00000147145	LPAR4	lysophosphatidic acid receptor 4	KEGG:04151
ENSG00000147168	IL2RG	interleukin 2 receptor subunit gamma	KEGG:04151
ENSG00000147873	IFNA5	interferon alpha 5	KEGG:04151
ENSG00000147885	IFNA16	interferon alpha 16	KEGG:04151
ENSG00000148053	NTRK2	neurotrophic receptor tyrosine kinase 2	KEGG:04151
ENSG00000150093	ITGB1	integrin subunit beta 1	KEGG:04151
ENSG00000150630	VEGFC	vascular endothelial growth factor C	KEGG:04151
ENSG00000151247	EIF4E	eukaryotic translation initiation factor 4E	KEGG:04151
ENSG00000151276	MAGI1	membrane associated guanylate kinase, WW and PDZ domain containing 1	KEGG:04151
ENSG00000152254	G6PC2	glucose-6-phosphatase catalytic subunit 2	KEGG:04151
ENSG00000153094	BCL2L11	BCL2 like 11	KEGG:04151
ENSG00000154001	PPP2R5E	protein phosphatase 2 regulatory subunit B'epsilon	KEGG:04151
ENSG00000154188	ANGPT1	angiopoietin 1	KEGG:04151
ENSG00000154229	PRKCA	protein kinase C alpha	KEGG:04151
ENSG00000155629	PIK3AP1	phosphoinositide-3-kinase adaptor protein 1	KEGG:04151
ENSG00000156427	FGF18	fibroblast growth factor 18	KEGG:04151
ENSG00000156475	PPP2R2B	protein phosphatase 2 regulatory subunit Bbeta	KEGG:04151
ENSG00000157404	KIT	KIT proto-oncogene, receptor tyrosine kinase	KEGG:04151
ENSG00000157613	CREB3L1	cAMP responsive element binding protein 3 like 1	KEGG:04151
ENSG00000158815	FGF17	fibroblast growth factor 17	KEGG:04151
ENSG00000159110	IFNAR2	interferon alpha and beta receptor subunit 2	KEGG:04151
ENSG00000159445	THEM4	thioesterase superfamily member 4	KEGG:04151
ENSG00000160447	PKN3	protein kinase N3	KEGG:04151
ENSG00000160712	IL6R	interleukin 6 receptor	KEGG:04151
ENSG00000160741	CRTC2	CREB regulated transcription coactivator 2	KEGG:04151
ENSG00000160867	FGFR4	fibroblast growth factor receptor 4	KEGG:04151
ENSG00000161638	ITGA5	integrin subunit alpha 5	KEGG:04151
ENSG00000162188	GNG3	G protein subunit gamma 3	KEGG:04151
ENSG00000162344	FGF19	fibroblast growth factor 19	KEGG:04151
ENSG00000162409	PRKAA2	protein kinase AMP-activated catalytic subunit alpha 2	KEGG:04151
ENSG00000162434	JAK1	Janus kinase 1	KEGG:04151
ENSG00000163235	TGFA	transforming growth factor alpha	KEGG:04151
ENSG00000163359	COL6A3	collagen type VI alpha 3 chain	KEGG:04151
ENSG00000164171	ITGA2	integrin subunit alpha 2	KEGG:04151
ENSG00000164399	IL3	interleukin 3	KEGG:04151
ENSG00000164692	COL1A2	collagen type I alpha 2 chain	KEGG:04151
ENSG00000164867	NOS3	nitric oxide synthase 3	KEGG:04151
ENSG00000164924	YWHAZ	tyrosine 3-monooxygenase/tryptophan 5-monooxygenase activation protein zeta	KEGG:04151
ENSG00000165025	SYK	spleen associated tyrosine kinase	KEGG:04151
ENSG00000165197	VEGFD	vascular endothelial growth factor D	KEGG:04151
ENSG00000165699	TSC1	TSC complex subunit 1	KEGG:04151
ENSG00000166598	HSP90B1	heat shock protein 90 beta family member 1	KEGG:04151
ENSG00000166913	YWHAB	tyrosine 3-monooxygenase/tryptophan 5-monooxygenase activation protein beta	KEGG:04151
ENSG00000167083	GNGT2	G protein subunit gamma transducin 2	KEGG:04151
ENSG00000167244	IGF2	insulin like growth factor 2	KEGG:04151
ENSG00000167393	PPP2R3B	protein phosphatase 2 regulatory subunit B''beta	KEGG:04151
ENSG00000167414	GNG8	G protein subunit gamma 8	KEGG:04151
ENSG00000167965	MLST8	MTOR associated protein, LST8 homolog	KEGG:04151
ENSG00000168209	DDIT4	DNA damage inducible transcript 4	KEGG:04151
ENSG00000168243	GNG4	G protein subunit gamma 4	KEGG:04151
ENSG00000168477	TNXB	tenascin XB	KEGG:04151
ENSG00000168539	CHRM1	cholinergic receptor muscarinic 1	KEGG:04151
ENSG00000168685	IL7R	interleukin 7 receptor	KEGG:04151
ENSG00000169031	COL4A3	collagen type IV alpha 3 chain	KEGG:04151
ENSG00000169032	MAP2K1	mitogen-activated protein kinase kinase 1	KEGG:04151
ENSG00000169047	IRS1	insulin receptor substrate 1	KEGG:04151
ENSG00000169231	THBS3	thrombospondin 3	KEGG:04151
ENSG00000169242	EFNA1	ephrin A1	KEGG:04151
ENSG00000169398	PTK2	protein tyrosine kinase 2	KEGG:04151
ENSG00000170027	YWHAG	tyrosine 3-monooxygenase/tryptophan 5-monooxygenase activation protein gamma	KEGG:04151
ENSG00000170962	PDGFD	platelet derived growth factor D	KEGG:04151
ENSG00000171105	INSR	insulin receptor	KEGG:04151
ENSG00000171517	LPAR3	lysophosphatidic acid receptor 3	KEGG:04151
ENSG00000171552	BCL2L1	BCL2 like 1	KEGG:04151
ENSG00000171608	PIK3CD	phosphatidylinositol-4,5-bisphosphate 3-kinase catalytic subunit delta	KEGG:04151
ENSG00000171791	BCL2	BCL2 apoptosis regulator	KEGG:04151
ENSG00000171855	IFNB1	interferon beta 1	KEGG:04151
ENSG00000171862	PTEN	phosphatase and tensin homolog	KEGG:04151
ENSG00000172037	LAMB2	laminin subunit beta 2	KEGG:04151
ENSG00000172179	PRL	prolactin	KEGG:04151
ENSG00000172354	GNB2	G protein subunit beta 2	KEGG:04151
ENSG00000172380	GNG12	G protein subunit gamma 12	KEGG:04151
ENSG00000172752	COL6A5	collagen type VI alpha 5 chain	KEGG:04151
ENSG00000173039	RELA	RELA proto-oncogene, NF-kB subunit	KEGG:04151
ENSG00000173511	VEGFB	vascular endothelial growth factor B	KEGG:04151
ENSG00000174021	GNG5	G protein subunit gamma 5	KEGG:04151
ENSG00000174775	HRAS	HRas proto-oncogene, GTPase	KEGG:04151
ENSG00000175305	CCNE2	cyclin E2	KEGG:04151
ENSG00000175470	PPP2R2D	protein phosphatase 2 regulatory subunit Bdelta	KEGG:04151
ENSG00000175634	RPS6KB2	ribosomal protein S6 kinase B2	KEGG:04151
ENSG00000175766	EIF4E1B	eukaryotic translation initiation factor 4E family member 1B	KEGG:04151
ENSG00000176533	GNG7	G protein subunit gamma 7	KEGG:04151
ENSG00000176697	BDNF	brain derived neurotrophic factor	KEGG:04151
ENSG00000177455	CD19	CD19 molecule	KEGG:04151
ENSG00000177885	GRB2	growth factor receptor bound protein 2	KEGG:04151
ENSG00000178568	ERBB4	erb-b2 receptor tyrosine kinase 4	KEGG:04151
ENSG00000181072	CHRM2	cholinergic receptor muscarinic 2	KEGG:04151
ENSG00000181104	F2R	coagulation factor II thrombin receptor	KEGG:04151
ENSG00000182158	CREB3L2	cAMP responsive element binding protein 3 like 2	KEGG:04151
ENSG00000182578	CSF1R	colony stimulating factor 1 receptor	KEGG:04151
ENSG00000184349	EFNA5	ephrin A5	KEGG:04151
ENSG00000184371	CSF1	colony stimulating factor 1	KEGG:04151
ENSG00000184574	LPAR5	lysophosphatidic acid receptor 5	KEGG:04151
ENSG00000185291	IL3RA	interleukin 3 receptor subunit alpha	KEGG:04151
ENSG00000185652	NTF3	neurotrophin 3	KEGG:04151
ENSG00000186340	THBS2	thrombospondin 2	KEGG:04151
ENSG00000186350	RXRA	retinoid X receptor alpha	KEGG:04151
ENSG00000186469	GNG2	G protein subunit gamma 2	KEGG:04151
ENSG00000186803	IFNA10	interferon alpha 10	KEGG:04151
ENSG00000186895	FGF3	fibroblast growth factor 3	KEGG:04151
ENSG00000187266	EPOR	erythropoietin receptor	KEGG:04151
ENSG00000187391	MAGI2	membrane associated guanylate kinase, WW and PDZ domain containing 2	KEGG:04151
ENSG00000187498	COL4A1	collagen type IV alpha 1 chain	KEGG:04151
ENSG00000187840	EIF4EBP1	eukaryotic translation initiation factor 4E binding protein 1	KEGG:04151
ENSG00000188153	COL4A5	collagen type IV alpha 5 chain	KEGG:04151
ENSG00000188379	IFNA2	interferon alpha 2	KEGG:04151
ENSG00000189056	RELN	reelin	KEGG:04151
ENSG00000196468	FGF16	fibroblast growth factor 16	KEGG:04151
ENSG00000196569	LAMA2	laminin subunit alpha 2	KEGG:04151
ENSG00000196878	LAMB3	laminin subunit beta 3	KEGG:04151
ENSG00000197461	PDGFA	platelet derived growth factor subunit A	KEGG:04151
ENSG00000197565	COL4A6	collagen type IV alpha 6 chain	KEGG:04151
ENSG00000197919	IFNA1	interferon alpha 1	KEGG:04151
ENSG00000198121	LPAR1	lysophosphatidic acid receptor 1	KEGG:04151
ENSG00000198400	NTRK1	neurotrophic receptor tyrosine kinase 1	KEGG:04151
ENSG00000198793	MTOR	mechanistic target of rapamycin kinase	KEGG:04151
ENSG00000206384	COL6A6	collagen type VI alpha 6 chain	KEGG:04151
ENSG00000213218	CSH2	chorionic somatomammotropin hormone 2	KEGG:04151
ENSG00000213231	TCL1B	TCL1 family AKT coactivator B	KEGG:04151
ENSG00000213281	NRAS	NRAS proto-oncogene, GTPase	KEGG:04151
ENSG00000213341	CHUK	component of inhibitor of nuclear factor kappa B kinase complex	KEGG:04151
ENSG00000213676	ATF6B	activating transcription factor 6 beta	KEGG:04151
ENSG00000213949	ITGA1	integrin subunit alpha 1	KEGG:04151
ENSG00000214042	IFNA7	interferon alpha 7	KEGG:04151
ENSG00000214827	MTCP1	mature T cell proliferation 1	KEGG:04151
ENSG00000221914	PPP2R2A	protein phosphatase 2 regulatory subunit Balpha	KEGG:04151
ENSG00000225950	NTF4	neurotrophin 4	KEGG:04151
ENSG00000228083	IFNA14	interferon alpha 14	KEGG:04151
ENSG00000233816	IFNA13	interferon alpha 13	KEGG:04151
ENSG00000234829	IFNA17	interferon alpha 17	KEGG:04151
ENSG00000236637	IFNA4	interferon alpha 4	KEGG:04151
ENSG00000242616	GNG10	G protein subunit gamma 10	KEGG:04151
ENSG00000243364	EFNA4	ephrin A4	KEGG:04151
ENSG00000254647	INS	insulin	KEGG:04151
ENSG00000259207	ITGB3	integrin subunit beta 3	KEGG:04151
ENSG00000259384	GH1	growth hormone 1	KEGG:04151
ENSG00000269335	IKBKG	inhibitor of nuclear factor kappa B kinase regulatory subunit gamma	KEGG:04151
ENSG00000276231	PIK3R6	phosphoinositide-3-kinase regulatory subunit 6	KEGG:04151
ENSG00000288602	C8orf44-SGK3	C8orf44-SGK3 readthrough	KEGG:04151

## Sheet: Translation
Supplementary Data 1. Lists of protein-coding genes used for the functional annotation of differentially expressed transcripts in Fig. 4 and Supplementary Fig. 4.
Source: GO:0008135 (https://biit.cs.ut.ee/gprofiler/convert?organism=hsapiens&query=GO:0008135%0A&target=ENSG&numeric_namespace=ENTREZGENE_ACC) and GO.00042254 (https://biit.cs.ut.ee/gprofiler/convert?organism=hsapiens&query=GO:0042254&target=ENSG&numeric_namespace=ENTREZGENE_ACC )
Ensembl_ID	Gene_symbol	description	Term_ID
ENSG00000001497	LAS1L	LAS1 like ribosome biogenesis factor	GO:0042254
ENSG00000007376	RPUSD1	RNA pseudouridine synthase domain containing 1	GO:0042254
ENSG00000007520	TSR3	TSR3 ribosome maturation factor	GO:0042254
ENSG00000011260	UTP18	UTP18 small subunit processome component	GO:0042254
ENSG00000029639	TFB1M	transcription factor B1, mitochondrial	GO:0042254
ENSG00000037241	RPL26L1	ribosomal protein L26 like 1	GO:0042254
ENSG00000039123	MTREX	Mtr4 exosome RNA helicase	GO:0042254
ENSG00000041802	LSG1	large 60S subunit nuclear export GTPase 1	GO:0042254
ENSG00000048162	NOP16	NOP16 nucleolar protein	GO:0042254
ENSG00000052749	RRP12	ribosomal RNA processing 12 homolog	GO:0042254
ENSG00000053372	MRTO4	MRT4 homolog, ribosome maturation factor	GO:0042254
ENSG00000055044	NOP58	NOP58 ribonucleoprotein	GO:0042254
ENSG00000055483	USP36	ubiquitin specific peptidase 36	GO:0042254
ENSG00000058729	RIOK2	RIO kinase 2	GO:0042254
ENSG00000065183	WDR3	WD repeat domain 3	GO:0042254
ENSG00000065268	WDR18	WD repeat domain 18	GO:0042254
ENSG00000067248	DHX29	DExH-box helicase 29	GO:0042254
ENSG00000067334	DNTTIP2	deoxynucleotidyltransferase terminal interacting protein 2	GO:0042254
ENSG00000067533	RRP15	ribosomal RNA processing 15 homolog	GO:0042254
ENSG00000071462	BUD23	BUD23 rRNA methyltransferase and ribosome maturation factor	GO:0042254
ENSG00000073536	NLE1	notchless homolog 1	GO:0042254
ENSG00000075914	EXOSC7	exosome component 7	GO:0042254
ENSG00000077348	EXOSC5	exosome component 5	GO:0042254
ENSG00000079246	XRCC5	X-ray repair cross complementing 5	GO:0042254
ENSG00000082515	MRPL22	mitochondrial ribosomal protein L22	GO:0042254
ENSG00000082898	XPO1	exportin 1	GO:0042254
ENSG00000083520	DIS3	DIS3 homolog, exosome endoribonuclease and 3'-5' exoribonuclease	GO:0042254
ENSG00000083845	RPS5	ribosomal protein S5	GO:0042254
ENSG00000084092	NOA1	nitric oxide associated 1	GO:0042254
ENSG00000084463	WBP11	WW domain binding protein 11	GO:0042254
ENSG00000085721	RRN3	RRN3 homolog, RNA polymerase I transcription factor	GO:0042254
ENSG00000086189	DIMT1	DIM1 rRNA methyltransferase and ribosome maturation factor	GO:0042254
ENSG00000087269	NOP14	NOP14 nucleolar protein	GO:0042254
ENSG00000088205	DDX18	DEAD-box helicase 18	GO:0042254
ENSG00000088930	XRN2	5'-3' exoribonuclease 2	GO:0042254
ENSG00000089009	RPL6	ribosomal protein L6	GO:0042254
ENSG00000089048	ESF1	ESF1 nucleolar pre-rRNA processing protein homolog	GO:0042254
ENSG00000089157	RPLP0	ribosomal protein lateral stalk subunit P0	GO:0042254
ENSG00000100029	PES1	pescadillo ribosomal biogenesis factor 1	GO:0042254
ENSG00000100138	SNU13	small nuclear ribonucleoprotein 13	GO:0042254
ENSG00000100201	DDX17	DEAD-box helicase 17	GO:0042254
ENSG00000100664	EIF5	eukaryotic translation initiation factor 5	GO:0042254
ENSG00000100865	CINP	cyclin dependent kinase 2 interacting protein	GO:0042254
ENSG00000101181	MTG2	mitochondrial ribosome associated GTPase 2	GO:0042254
ENSG00000101361	NOP56	NOP56 ribonucleoprotein	GO:0042254
ENSG00000101546	RBFA	ribosome binding factor A	GO:0042254
ENSG00000101782	RIOK3	RIO kinase 3	GO:0042254
ENSG00000101945	SUV39H1	SUV39H1 histone lysine methyltransferase	GO:0042254
ENSG00000102309	PIN4	peptidylprolyl cis/trans isomerase, NIMA-interacting 4	GO:0042254
ENSG00000104626	ERI1	exoribonuclease 1	GO:0042254
ENSG00000104872	PIH1D1	PIH1 domain containing 1	GO:0042254
ENSG00000104884	ERCC2	ERCC excision repair 2, TFIIH core complex helicase subunit	GO:0042254
ENSG00000105171	POP4	POP4 homolog, ribonuclease P/MRP subunit	GO:0042254
ENSG00000105193	RPS16	ribosomal protein S16	GO:0042254
ENSG00000105202	FBL	fibrillarin	GO:0042254
ENSG00000105372	RPS19	ribosomal protein S19	GO:0042254
ENSG00000105373	NOP53	NOP53 ribosome biogenesis factor	GO:0042254
ENSG00000105447	GRWD1	glutamate rich WD repeat containing 1	GO:0042254
ENSG00000105671	DDX49	DEAD-box helicase 49	GO:0042254
ENSG00000105793	GTPBP10	GTP binding protein 10	GO:0042254
ENSG00000107371	EXOSC3	exosome component 3	GO:0042254
ENSG00000107833	NPM3	nucleophosmin/nucleoplasmin 3	GO:0042254
ENSG00000107937	GTPBP4	GTP binding protein 4	GO:0042254
ENSG00000108559	NUP88	nucleoporin 88	GO:0042254
ENSG00000108561	C1QBP	complement C1q binding protein	GO:0042254
ENSG00000108592	FTSJ3	FtsJ RNA 2'-O-methyltransferase 3	GO:0042254
ENSG00000108651	UTP6	UTP6 small subunit processome component	GO:0042254
ENSG00000109534	GAR1	GAR1 ribonucleoprotein	GO:0042254
ENSG00000109536	FRG1	FSHD region gene 1	GO:0042254
ENSG00000110700	RPS13	ribosomal protein S13	GO:0042254
ENSG00000111615	KRR1	KRR1 small subunit processome component homolog	GO:0042254
ENSG00000111641	NOP2	NOP2 nucleolar protein	GO:0042254
ENSG00000111845	PAK1IP1	PAK1 interacting protein 1	GO:0042254
ENSG00000112159	MDN1	midasin AAA ATPase 1	GO:0042254
ENSG00000112306	RPS12	ribosomal protein S12	GO:0042254
ENSG00000112578	BYSL	bystin like	GO:0042254
ENSG00000113360	DROSHA	drosha ribonuclease III	GO:0042254
ENSG00000113460	BRIX1	biogenesis of ribosomes BRX1	GO:0042254
ENSG00000114166	KAT2B	lysine acetyltransferase 2B	GO:0042254
ENSG00000114391	RPL24	ribosomal protein L24	GO:0042254
ENSG00000114767	RRP9	ribosomal RNA processing 9, U3 small nucleolar RNA binding protein	GO:0042254
ENSG00000115268	RPS15	ribosomal protein S15	GO:0042254
ENSG00000115368	WDR75	WD repeat domain 75	GO:0042254
ENSG00000115761	NOL10	nucleolar protein 10	GO:0042254
ENSG00000115946	PNO1	partner of NOB1 homolog	GO:0042254
ENSG00000116922	C1orf109	chromosome 1 open reading frame 109	GO:0042254
ENSG00000117133	RPF1	ribosome production factor 1 homolog	GO:0042254
ENSG00000117174	ZNHIT6	zinc finger HIT-type containing 6	GO:0042254
ENSG00000117395	EBNA1BP2	EBNA1 binding protein 2	GO:0042254
ENSG00000117419	ERI3	ERI1 exoribonuclease family member 3	GO:0042254
ENSG00000117481	NSUN4	NOP2/Sun RNA methyltransferase 4	GO:0042254
ENSG00000117597	UTP25	UTP25 small subunit processome component	GO:0042254
ENSG00000118181	RPS25	ribosomal protein S25	GO:0042254
ENSG00000118246	FASTKD2	FAST kinase domains 2	GO:0042254
ENSG00000119285	HEATR1	HEAT repeat containing 1	GO:0042254
ENSG00000119616	FCF1	FCF1 rRNA-processing protein	GO:0042254
ENSG00000120158	RCL1	RNA terminal phosphate cyclase like 1	GO:0042254
ENSG00000120314	WDR55	WD repeat domain 55	GO:0042254
ENSG00000120699	EXOSC8	exosome component 8	GO:0042254
ENSG00000120800	UTP20	UTP20 small subunit processome component	GO:0042254
ENSG00000121274	TENT4B	terminal nucleotidyltransferase 4B	GO:0042254
ENSG00000122034	GTF3A	general transcription factor IIIA	GO:0042254
ENSG00000122085	MTERF4	mitochondrial transcription termination factor 4	GO:0042254
ENSG00000122140	MRPS2	mitochondrial ribosomal protein S2	GO:0042254
ENSG00000122406	RPL5	ribosomal protein L5	GO:0042254
ENSG00000122687	MRM2	mitochondrial rRNA methyltransferase 2	GO:0042254
ENSG00000123064	DDX54	DEAD-box helicase 54	GO:0042254
ENSG00000123737	EXOSC9	exosome component 9	GO:0042254
ENSG00000124383	MPHOSPH10	M-phase phosphoprotein 10	GO:0042254
ENSG00000124541	RRP36	ribosomal RNA processing 36	GO:0042254
ENSG00000124784	RIOK1	RIO kinase 1	GO:0042254
ENSG00000124787	RPP40	ribonuclease P/MRP subunit p40	GO:0042254
ENSG00000125445	MRPS7	mitochondrial ribosomal protein S7	GO:0042254
ENSG00000125485	DDX31	DEAD-box helicase 31	GO:0042254
ENSG00000126524	SBDS	SBDS ribosome maturation factor	GO:0042254
ENSG00000126749	EMG1	EMG1 N1-specific pseudouridine methyltransferase	GO:0042254
ENSG00000127804	METTL16	methyltransferase 16, N6-methyladenosine	GO:0042254
ENSG00000129347	KRI1	KRI1 homolog	GO:0042254
ENSG00000129460	NGDN	neuroguidin	GO:0042254
ENSG00000130119	GNL3L	G protein nucleolar 3 like	GO:0042254
ENSG00000130305	NSUN5	NOP2/Sun RNA methyltransferase 5	GO:0042254
ENSG00000130713	EXOSC2	exosome component 2	GO:0042254
ENSG00000130810	PPAN	peter pan homolog	GO:0042254
ENSG00000130826	DKC1	dyskerin pseudouridine synthase 1	GO:0042254
ENSG00000130935	NOL11	nucleolar protein 11	GO:0042254
ENSG00000130956	HABP4	hyaluronan binding protein 4	GO:0042254
ENSG00000131469	RPL27	ribosomal protein L27	GO:0042254
ENSG00000131653	TRAF7	TNF receptor associated factor 7	GO:0042254
ENSG00000132153	DHX30	DExH-box helicase 30	GO:0042254
ENSG00000132275	RRP8	ribosomal RNA processing 8	GO:0042254
ENSG00000132341	RAN	RAN, member RAS oncogene family	GO:0042254
ENSG00000132382	MYBBP1A	MYB binding protein 1a	GO:0042254
ENSG00000132467	UTP3	UTP3 small subunit processome component	GO:0042254
ENSG00000132591	ERAL1	Era like 12S mitochondrial rRNA chaperone 1	GO:0042254
ENSG00000132603	NIP7	nucleolar pre-rRNA processing protein NIP7	GO:0042254
ENSG00000133316	WDR74	WD repeat domain 74	GO:0042254
ENSG00000134419	RPS15A	ribosomal protein S15a	GO:0042254
ENSG00000134697	GNL2	G protein nucleolar 2	GO:0042254
ENSG00000134987	WDR36	WD repeat domain 36	GO:0042254
ENSG00000135372	NAT10	N-acetyltransferase 10	GO:0042254
ENSG00000135521	LTV1	LTV1 ribosome biogenesis factor	GO:0042254
ENSG00000135698	MPHOSPH6	M-phase phosphoprotein 6	GO:0042254
ENSG00000135763	URB2	URB2 ribosome biogenesis homolog	GO:0042254
ENSG00000135821	GLUL	glutamate-ammonia ligase	GO:0042254
ENSG00000135828	RNASEL	ribonuclease L	GO:0042254
ENSG00000135900	MRPL44	mitochondrial ribosomal protein L44	GO:0042254
ENSG00000136045	PWP1	PWP1 homolog, endonuclein	GO:0042254
ENSG00000136271	DDX56	DEAD-box helicase 56	GO:0042254
ENSG00000136718	IMP4	IMP U3 small nucleolar ribonucleoprotein 4	GO:0042254
ENSG00000136942	RPL35	ribosomal protein L35	GO:0042254
ENSG00000137154	RPS6	ribosomal protein S6	GO:0042254
ENSG00000137876	RSL24D1	ribosomal L24 domain containing 1	GO:0042254
ENSG00000138326	RPS24	ribosomal protein S24	GO:0042254
ENSG00000138382	METTL5	methyltransferase 5, N6-adenosine	GO:0042254
ENSG00000138442	WDR12	WD repeat domain 12	GO:0042254
ENSG00000139842	CUL4A	cullin 4A	GO:0042254
ENSG00000140598	EFL1	elongation factor like GTPase 1	GO:0042254
ENSG00000141076	UTP4	UTP4 small subunit processome component	GO:0042254
ENSG00000141101	NOB1	NIN1 (RPN12) binding protein 1 homolog	GO:0042254
ENSG00000141456	PELP1	proline, glutamate and leucine rich protein 1	GO:0042254
ENSG00000141543	EIF4A3	eukaryotic translation initiation factor 4A3	GO:0042254
ENSG00000142207	URB1	URB1 ribosome biogenesis homolog	GO:0042254
ENSG00000142534	RPS11	ribosomal protein S11	GO:0042254
ENSG00000142676	RPL11	ribosomal protein L11	GO:0042254
ENSG00000142684	ZNF593	zinc finger protein 593	GO:0042254
ENSG00000142864	SERBP1	SERPINE1 mRNA binding protein 1	GO:0042254
ENSG00000142937	RPS8	ribosomal protein S8	GO:0042254
ENSG00000143303	METTL25B	methyltransferase like 25B	GO:0042254
ENSG00000143319	ISG20L2	interferon stimulated exonuclease gene 20 like 2	GO:0042254
ENSG00000143633	C1orf131	chromosome 1 open reading frame 131	GO:0042254
ENSG00000143748	NVL	nuclear VCP like	GO:0042254
ENSG00000143751	SDE2	SDE2 telomere maintenance homolog	GO:0042254
ENSG00000144736	SHQ1	SHQ1, H/ACA ribonucleoprotein assembly factor	GO:0042254
ENSG00000144895	EIF2A	eukaryotic translation initiation factor 2A	GO:0042254
ENSG00000145220	LYAR	Ly1 antibody reactive	GO:0042254
ENSG00000145375	SPATA5	spermatogenesis associated 5	GO:0042254
ENSG00000145414	NAF1	nuclear assembly factor 1 ribonucleoprotein	GO:0042254
ENSG00000145425	RPS3A	ribosomal protein S3A	GO:0042254
ENSG00000145912	NHP2	NHP2 ribonucleoprotein	GO:0042254
ENSG00000146109	ABT1	activator of basal transcription 1	GO:0042254
ENSG00000146223	RPL7L1	ribosomal protein L7 like 1	GO:0042254
ENSG00000146909	NOM1	nucleolar protein with MIF4G domain 1	GO:0042254
ENSG00000147403	RPL10	ribosomal protein L10	GO:0042254
ENSG00000147604	RPL7	ribosomal protein L7	GO:0042254
ENSG00000147679	UTP23	UTP23 small subunit processome component	GO:0042254
ENSG00000147889	CDKN2A	cyclin dependent kinase inhibitor 2A	GO:0042254
ENSG00000148296	SURF6	surfeit 6	GO:0042254
ENSG00000148300	REXO4	REX4 homolog, 3'-5' exonuclease	GO:0042254
ENSG00000148303	RPL7A	ribosomal protein L7a	GO:0042254
ENSG00000148688	RPP30	ribonuclease P/MRP subunit p30	GO:0042254
ENSG00000148843	PDCD11	programmed cell death 11	GO:0042254
ENSG00000149716	LTO1	LTO1 maturation factor of ABCE1	GO:0042254
ENSG00000150773	PIH1D2	PIH1 domain containing 2	GO:0042254
ENSG00000150990	DHX37	DEAH-box helicase 37	GO:0042254
ENSG00000151304	SRFBP1	serum response factor binding protein 1	GO:0042254
ENSG00000152464	RPP38	ribonuclease P/MRP subunit p38	GO:0042254
ENSG00000155393	HEATR3	HEAT repeat containing 3	GO:0042254
ENSG00000155438	NIFK	nucleolar protein interacting with the FHA domain of MKI67	GO:0042254
ENSG00000156256	USP16	ubiquitin specific peptidase 16	GO:0042254
ENSG00000156469	MTERF3	mitochondrial transcription termination factor 3	GO:0042254
ENSG00000156697	UTP14A	UTP14A small subunit processome component	GO:0042254
ENSG00000156928	MALSU1	mitochondrial assembly of ribosomal large subunit 1	GO:0042254
ENSG00000158290	CUL4B	cullin 4B	GO:0042254
ENSG00000158417	EIF5B	eukaryotic translation initiation factor 5B	GO:0042254
ENSG00000158526	TSR2	TSR2 ribosome maturation factor	GO:0042254
ENSG00000160208	RRP1B	ribosomal RNA processing 1B	GO:0042254
ENSG00000160214	RRP1	ribosomal RNA processing 1	GO:0042254
ENSG00000160256	SLX9	SLX9 ribosome biogenesis factor	GO:0042254
ENSG00000161970	RPL26	ribosomal protein L26	GO:0042254
ENSG00000162408	NOL9	nucleolar protein 9	GO:0042254
ENSG00000162851	TFB2M	transcription factor B2, mitochondrial	GO:0042254
ENSG00000163331	DAPL1	death associated protein like 1	GO:0042254
ENSG00000163811	WDR43	WD repeat domain 43	GO:0042254
ENSG00000164163	ABCE1	ATP binding cassette subfamily E member 1	GO:0042254
ENSG00000164167	LSM6	LSM6 homolog, U6 small nuclear RNA and mRNA degradation associated	GO:0042254
ENSG00000164338	UTP15	UTP15 small subunit processome component	GO:0042254
ENSG00000164346	NSA2	NSA2 ribosome biogenesis factor	GO:0042254
ENSG00000164587	RPS14	ribosomal protein S14	GO:0042254
ENSG00000164934	DCAF13	DDB1 and CUL4 associated factor 13	GO:0042254
ENSG00000165271	NOL6	nucleolar protein 6	GO:0042254
ENSG00000165496	RPL10L	ribosomal protein L10 like	GO:0042254
ENSG00000165526	RPUSD4	RNA pseudouridine synthase D4	GO:0042254
ENSG00000165699	TSC1	TSC complex subunit 1	GO:0042254
ENSG00000165732	DDX21	DExD-box helicase 21	GO:0042254
ENSG00000165733	BMS1	BMS1 ribosome biogenesis factor	GO:0042254
ENSG00000165792	METTL17	methyltransferase like 17	GO:0042254
ENSG00000166133	RPUSD2	RNA pseudouridine synthase domain containing 2	GO:0042254
ENSG00000166197	NOLC1	nucleolar and coiled-body phosphoprotein 1	GO:0042254
ENSG00000167272	POP5	POP5 homolog, ribonuclease P/MRP subunit	GO:0042254
ENSG00000167721	TSR1	TSR1 ribosome maturation factor	GO:0042254
ENSG00000168028	RPSA	ribosomal protein SA	GO:0042254
ENSG00000168228	ZCCHC4	zinc finger CCHC-type containing 4	GO:0042254
ENSG00000169251	NMD3	NMD3 ribosome export adaptor	GO:0042254
ENSG00000169519	METTL15	methyltransferase like 15	GO:0042254
ENSG00000170515	PA2G4	proliferation-associated 2G4	GO:0042254
ENSG00000170854	RIOX2	ribosomal oxygenase 2	GO:0042254
ENSG00000170889	RPS9	ribosomal protein S9	GO:0042254
ENSG00000171103	TRMT61B	tRNA methyltransferase 61B	GO:0042254
ENSG00000171311	EXOSC1	exosome component 1	GO:0042254
ENSG00000171316	CHD7	chromodomain helicase DNA binding protein 7	GO:0042254
ENSG00000171421	MRPL36	mitochondrial ribosomal protein L36	GO:0042254
ENSG00000171763	SPATA5L1	spermatogenesis associated 5 like 1	GO:0042254
ENSG00000171806	METTL18	methyltransferase like 18	GO:0042254
ENSG00000171824	EXOSC10	exosome component 10	GO:0042254
ENSG00000171858	RPS21	ribosomal protein S21	GO:0042254
ENSG00000171861	MRM3	mitochondrial rRNA methyltransferase 3	GO:0042254
ENSG00000171863	RPS7	ribosomal protein S7	GO:0042254
ENSG00000172183	ISG20	interferon stimulated exonuclease gene 20	GO:0042254
ENSG00000172336	POP7	POP7 homolog, ribonuclease P/MRP subunit	GO:0042254
ENSG00000172809	RPL38	ribosomal protein L38	GO:0042254
ENSG00000173113	TRMT112	tRNA methyltransferase activator subunit 11-2	GO:0042254
ENSG00000173545	ZNF622	zinc finger protein 622	GO:0042254
ENSG00000173674	EIF1AX	eukaryotic translation initiation factor 1A X-linked	GO:0042254
ENSG00000175467	SART1	spliceosome associated factor 1, recruiter of U4/U6.U5 tri-snRNP	GO:0042254
ENSG00000176731	RBIS	ribosomal biogenesis factor	GO:0042254
ENSG00000177954	RPS27	ribosomal protein S27	GO:0042254
ENSG00000177971	IMP3	IMP U3 small nucleolar ribonucleoprotein 3	GO:0042254
ENSG00000178105	DDX10	DEAD-box helicase 10	GO:0042254
ENSG00000178694	NSUN3	NOP2/Sun RNA methyltransferase 3	GO:0042254
ENSG00000178718	RPP25	ribonuclease P and MRP subunit p25	GO:0042254
ENSG00000178896	EXOSC4	exosome component 4	GO:0042254
ENSG00000179041	RRS1	ribosome biogenesis regulator 1 homolog	GO:0042254
ENSG00000179409	GEMIN4	gem nuclear organelle associated protein 4	GO:0042254
ENSG00000181163	NPM1	nucleophosmin 1	GO:0042254
ENSG00000181991	MRPS11	mitochondrial ribosomal protein S11	GO:0042254
ENSG00000182117	NOP10	NOP10 ribonucleoprotein	GO:0042254
ENSG00000182362	YBEY	ybeY metalloendoribonuclease	GO:0042254
ENSG00000182583	VCX	variable charge X-linked	GO:0042254
ENSG00000182768	NGRN	neugrin, neurite outgrowth associated	GO:0042254
ENSG00000182774	RPS17	ribosomal protein S17	GO:0042254
ENSG00000182810	DDX28	DEAD-box helicase 28	GO:0042254
ENSG00000182899	RPL35A	ribosomal protein L35a	GO:0042254
ENSG00000183520	UTP11	UTP11 small subunit processome component	GO:0042254
ENSG00000183751	TBL3	transducin beta like 3	GO:0042254
ENSG00000184967	NOC4L	nucleolar complex associated 4 homolog	GO:0042254
ENSG00000185088	RPS27L	ribosomal protein S27 like	GO:0042254
ENSG00000185163	DDX51	DEAD-box helicase 51	GO:0042254
ENSG00000186468	RPS23	ribosomal protein S23	GO:0042254
ENSG00000187051	RPS19BP1	ribosomal protein S19 binding protein 1	GO:0042254
ENSG00000187531	SIRT7	sirtuin 7	GO:0042254
ENSG00000188573	FBLL1	fibrillarin like 1	GO:0042254
ENSG00000188739	RBM34	RNA binding motif protein 34	GO:0042254
ENSG00000188846	RPL14	ribosomal protein L14	GO:0042254
ENSG00000188917	TRMT2B	tRNA methyltransferase 2 homolog B	GO:0042254
ENSG00000188976	NOC2L	NOC2 like nucleolar associated transcriptional repressor	GO:0042254
ENSG00000189306	RRP7A	ribosomal RNA processing 7 homolog A	GO:0042254
ENSG00000196678	ERI2	ERI1 exoribonuclease family member 2	GO:0042254
ENSG00000196943	NOP9	NOP9 nucleolar protein	GO:0042254
ENSG00000197223	C1D	C1D nuclear receptor corepressor	GO:0042254
ENSG00000197498	RPF2	ribosome production factor 2 homolog	GO:0042254
ENSG00000198000	NOL8	nucleolar protein 8	GO:0042254
ENSG00000198034	RPS4X	ribosomal protein S4 X-linked	GO:0042254
ENSG00000198042	MAK16	MAK16 homolog	GO:0042254
ENSG00000198242	RPL23A	ribosomal protein L23a	GO:0042254
ENSG00000198301	SDAD1	SDA1 domain containing 1	GO:0042254
ENSG00000198492	YTHDF2	YTH N6-methyladenosine RNA binding protein 2	GO:0042254
ENSG00000198498	TMA16	translation machinery associated 16 homolog	GO:0042254
ENSG00000198585	NUDT16	nudix hydrolase 16	GO:0042254
ENSG00000213782	DDX47	DEAD-box helicase 47	GO:0042254
ENSG00000215301	DDX3X	DEAD-box helicase 3 X-linked	GO:0042254
ENSG00000223088	RMRPP5	RNA component of mitochondrial RNA processing endoribonuclease pseudogene 5	GO:0042254
ENSG00000223496	EXOSC6	exosome component 6	GO:0042254
ENSG00000225921	NOL7	nucleolar protein 7	GO:0042254
ENSG00000227057	WDR46	WD repeat domain 46	GO:0042254
ENSG00000233927	RPS28	ribosomal protein S28	GO:0042254
ENSG00000241945	PWP2	PWP2 small subunit processome component	GO:0042254
ENSG00000242372	EIF6	eukaryotic translation initiation factor 6	GO:0042254
ENSG00000242485	MRPL20	mitochondrial ribosomal protein L20	GO:0042254
ENSG00000243207	PPAN-P2RY11	PPAN-P2RY11 readthrough	GO:0042254
ENSG00000253729	PRKDC	protein kinase, DNA-activated, catalytic subunit	GO:0042254
ENSG00000253797	UTP14C	UTP14C small subunit processome component	GO:0042254
ENSG00000254858	MPV17L2	MPV17 mitochondrial inner membrane protein like 2	GO:0042254
ENSG00000255561	FDXACB1	ferredoxin-fold anticodon binding domain containing 1	GO:0042254
ENSG00000258529	None	novel protein	GO:0042254
ENSG00000261236	BOP1	BOP1 ribosomal biogenesis factor	GO:0042254
ENSG00000261582	None	novel transcript	GO:0042254
ENSG00000272047	GTF2H5	general transcription factor IIH subunit 5	GO:0042254
ENSG00000273611	ZNHIT3	zinc finger HIT-type containing 3	GO:0042254
ENSG00000274349	ZNF658	zinc finger protein 658	GO:0042254
ENSG00000275700	AATF	apoptosis antagonizing transcription factor	GO:0042254
ENSG00000277027	RMRP	RNA component of mitochondrial RNA processing endoribonuclease	GO:0042254
ENSG00000278053	DDX52	DExD-box helicase 52	GO:0042254
ENSG00000278619	MRM1	mitochondrial rRNA methyltransferase 1	GO:0042254
ENSG00000280148	None	novel transcript	GO:0042254
ENSG00000285025	MIURF	mitochondrial elongation factor 1 upstream open reading frame	GO:0042254
ENSG00000288920	RPSA2	ribosomal protein SA 2	GO:0042254
ENSG00000290146	None	novel protein, EMG1-C1S	GO:0042254
ENSG00000011007	ELOA	elongin A	GO:0008135
ENSG00000063046	EIF4B	eukaryotic translation initiation factor 4B	GO:0008135
ENSG00000067248	DHX29	DExH-box helicase 29	GO:0008135
ENSG00000070785	EIF2B3	eukaryotic translation initiation factor 2B subunit gamma	GO:0008135
ENSG00000075151	EIF4G3	eukaryotic translation initiation factor 4 gamma 3	GO:0008135
ENSG00000084623	EIF3I	eukaryotic translation initiation factor 3 subunit I	GO:0008135
ENSG00000085760	MTIF2	mitochondrial translational initiation factor 2	GO:0008135
ENSG00000086232	EIF2AK1	eukaryotic translation initiation factor 2 alpha kinase 1	GO:0008135
ENSG00000089154	GCN1	GCN1 activator of EIF2AK4	GO:0008135
ENSG00000100129	EIF3L	eukaryotic translation initiation factor 3 subunit L	GO:0008135
ENSG00000100226	GTPBP1	GTP binding protein 1	GO:0008135
ENSG00000100353	EIF3D	eukaryotic translation initiation factor 3 subunit D	GO:0008135
ENSG00000100664	EIF5	eukaryotic translation initiation factor 5	GO:0008135
ENSG00000101210	EEF1A2	eukaryotic translation elongation factor 1 alpha 2	GO:0008135
ENSG00000103319	EEF2K	eukaryotic elongation factor 2 kinase	GO:0008135
ENSG00000103342	GSPT1	G1 to S phase transition 1	GO:0008135
ENSG00000103363	ELOB	elongin B	GO:0008135
ENSG00000104131	EIF3J	eukaryotic translation initiation factor 3 subunit J	GO:0008135
ENSG00000104408	EIF3E	eukaryotic translation initiation factor 3 subunit E	GO:0008135
ENSG00000104529	EEF1D	eukaryotic translation elongation factor 1 delta	GO:0008135
ENSG00000106263	EIF3B	eukaryotic translation initiation factor 3 subunit B	GO:0008135
ENSG00000106682	EIF4H	eukaryotic translation initiation factor 4H	GO:0008135
ENSG00000107581	EIF3A	eukaryotic translation initiation factor 3 subunit A	GO:0008135
ENSG00000107864	CPEB3	cytoplasmic polyadenylation element binding protein 3	GO:0008135
ENSG00000110321	EIF4G2	eukaryotic translation initiation factor 4 gamma 2	GO:0008135
ENSG00000111361	EIF2B1	eukaryotic translation initiation factor 2B subunit alpha	GO:0008135
ENSG00000112031	MTRF1L	mitochondrial translation release factor 1 like	GO:0008135
ENSG00000112339	HBS1L	HBS1 like translational GTPase	GO:0008135
ENSG00000113742	CPEB4	cytoplasmic polyadenylation element binding protein 4	GO:0008135
ENSG00000114626	ABTB1	ankyrin repeat and BTB domain containing 1	GO:0008135
ENSG00000114784	EIF1B	eukaryotic translation initiation factor 1B	GO:0008135
ENSG00000114867	EIF4G1	eukaryotic translation initiation factor 4 gamma 1	GO:0008135
ENSG00000114942	EEF1B2	eukaryotic translation elongation factor 1 beta 2	GO:0008135
ENSG00000115211	EIF2B4	eukaryotic translation initiation factor 2B subunit delta	GO:0008135
ENSG00000119718	EIF2B2	eukaryotic translation initiation factor 2B subunit beta	GO:0008135
ENSG00000120662	MTRF1	mitochondrial translation release factor 1	GO:0008135
ENSG00000120705	ETF1	eukaryotic translation termination factor 1	GO:0008135
ENSG00000121022	COPS5	COP9 signalosome subunit 5	GO:0008135
ENSG00000122033	MTIF3	mitochondrial translational initiation factor 3	GO:0008135
ENSG00000123297	TSFM	Ts translation elongation factor, mitochondrial	GO:0008135
ENSG00000123908	AGO2	argonaute RISC catalytic component 2	GO:0008135
ENSG00000125977	EIF2S2	eukaryotic translation initiation factor 2 subunit beta	GO:0008135
ENSG00000126070	AGO3	argonaute RISC catalytic component 3	GO:0008135
ENSG00000130165	ELOF1	elongation factor 1	GO:0008135
ENSG00000130741	EIF2S3	eukaryotic translation initiation factor 2 subunit gamma	GO:0008135
ENSG00000130811	EIF3G	eukaryotic translation initiation factor 3 subunit G	GO:0008135
ENSG00000130921	MTRFR	mitochondrial translation release factor in rescue	GO:0008135
ENSG00000132394	EEFSEC	eukaryotic elongation factor, selenocysteine-tRNA specific	GO:0008135
ENSG00000132507	EIF5A	eukaryotic translation initiation factor 5A	GO:0008135
ENSG00000133142	TCEAL4	transcription elongation factor A like 4	GO:0008135
ENSG00000134001	EIF2S1	eukaryotic translation initiation factor 2 subunit alpha	GO:0008135
ENSG00000135930	EIF4E2	eukaryotic translation initiation factor 4E family member 2	GO:0008135
ENSG00000137449	CPEB2	cytoplasmic polyadenylation element binding protein 2	GO:0008135
ENSG00000139726	DENR	density regulated re-initiation and release factor	GO:0008135
ENSG00000140598	EFL1	elongation factor like GTPase 1	GO:0008135
ENSG00000143486	EIF2D	eukaryotic translation initiation factor 2D	GO:0008135
ENSG00000144895	EIF2A	eukaryotic translation initiation factor 2A	GO:0008135
ENSG00000145191	EIF2B5	eukaryotic translation initiation factor 2B subunit epsilon	GO:0008135
ENSG00000147677	EIF3H	eukaryotic translation initiation factor 3 subunit H	GO:0008135
ENSG00000148730	EIF4EBP2	eukaryotic translation initiation factor 4E binding protein 2	GO:0008135
ENSG00000149100	EIF3M	eukaryotic translation initiation factor 3 subunit M	GO:0008135
ENSG00000151247	EIF4E	eukaryotic translation initiation factor 4E	GO:0008135
ENSG00000154582	ELOC	elongin C	GO:0008135
ENSG00000156508	EEF1A1	eukaryotic translation elongation factor 1 alpha 1	GO:0008135
ENSG00000156976	EIF4A2	eukaryotic translation initiation factor 4A2	GO:0008135
ENSG00000158417	EIF5B	eukaryotic translation initiation factor 5B	GO:0008135
ENSG00000161960	EIF4A1	eukaryotic translation initiation factor 4A1	GO:0008135
ENSG00000163412	EIF4E3	eukaryotic translation initiation factor 4E family member 3	GO:0008135
ENSG00000163577	EIF5A2	eukaryotic translation initiation factor 5A2	GO:0008135
ENSG00000164347	GFM2	GTP dependent ribosome recycling factor mitochondrial 2	GO:0008135
ENSG00000167658	EEF2	eukaryotic translation elongation factor 2	GO:0008135
ENSG00000167862	MRPL58	mitochondrial ribosomal protein L58	GO:0008135
ENSG00000168827	GFM1	G elongation factor mitochondrial 1	GO:0008135
ENSG00000171703	TCEA2	transcription elongation factor A2	GO:0008135
ENSG00000172432	GTPBP2	GTP binding protein 2	GO:0008135
ENSG00000173674	EIF1AX	eukaryotic translation initiation factor 1A X-linked	GO:0008135
ENSG00000173812	EIF1	eukaryotic translation initiation factor 1	GO:0008135
ENSG00000175376	EIF1AD	eukaryotic translation initiation factor 1A domain containing	GO:0008135
ENSG00000175390	EIF3F	eukaryotic translation initiation factor 3 subunit F	GO:0008135
ENSG00000175766	EIF4E1B	eukaryotic translation initiation factor 4E family member 1B	GO:0008135
ENSG00000178952	TUFM	Tu translation elongation factor, mitochondrial	GO:0008135
ENSG00000178982	EIF3K	eukaryotic translation initiation factor 3 subunit K	GO:0008135
ENSG00000180574	EIF2S3B	eukaryotic translation initiation factor 2 subunit gamma B	GO:0008135
ENSG00000184110	EIF3C	eukaryotic translation initiation factor 3 subunit C	GO:0008135
ENSG00000184708	EIF4ENIF1	eukaryotic translation initiation factor 4E nuclear import factor 1	GO:0008135
ENSG00000185024	BRF1	BRF1 RNA polymerase III transcription initiation factor subunit	GO:0008135
ENSG00000187735	TCEA1	transcription elongation factor A1	GO:0008135
ENSG00000189369	GSPT2	G1 to S phase transition 2	GO:0008135
ENSG00000198692	EIF1AY	eukaryotic translation initiation factor 1A Y-linked	GO:0008135
ENSG00000204574	ABCF1	ATP binding cassette subfamily F member 1	GO:0008135
ENSG00000205609	EIF3CL	eukaryotic translation initiation factor 3 subunit C like	GO:0008135
ENSG00000214575	CPEB1	cytoplasmic polyadenylation element binding protein 1	GO:0008135
ENSG00000232119	MCTS1	MCTS1 re-initiation and release factor	GO:0008135
ENSG00000242372	EIF6	eukaryotic translation initiation factor 6	GO:0008135
ENSG00000253626	EIF5AL1	eukaryotic translation initiation factor 5A like 1	GO:0008135
ENSG00000254772	EEF1G	eukaryotic translation elongation factor 1 gamma	GO:0008135
ENSG00000261582	None	novel transcript	GO:0008135

## Sheet: tRNA.processing
Supplementary Data 1. Lists of protein-coding genes used for the functional annotation of differentially expressed transcripts in Fig. 4 and Supplementary Fig. 4.
Source: GO:0008033 (https://biit.cs.ut.ee/gprofiler/convert?organism=hsapiens&query=GO:0008033%0A&target=ENSG&numeric_namespace=ENTREZGENE_ACC)
Ensembl_ID	Gene_symbol	description	Term_ID
ENSG00000006744	ELAC2	elaC ribonuclease Z 2	GO:0008033
ENSG00000031698	SARS1	seryl-tRNA synthetase 1	GO:0008033
ENSG00000037474	NSUN2	NOP2/Sun RNA methyltransferase 2	GO:0008033
ENSG00000037897	METTL1	methyltransferase 1, tRNA methylguanosine	GO:0008033
ENSG00000043514	TRIT1	tRNA isopentenyltransferase 1	GO:0008033
ENSG00000059588	TARBP1	TAR (HIV-1) RNA binding protein 1	GO:0008033
ENSG00000065427	KARS1	lysyl-tRNA synthetase 1	GO:0008033
ENSG00000065457	ADAT1	adenosine deaminase tRNA specific 1	GO:0008033
ENSG00000066651	TRMT11	tRNA methyltransferase 11 homolog	GO:0008033
ENSG00000066654	THUMPD1	THUMP domain containing 1	GO:0008033
ENSG00000068438	FTSJ1	FtsJ RNA 2'-O-methyltransferase 1	GO:0008033
ENSG00000070061	ELP1	elongator acetyltransferase complex subunit 1	GO:0008033
ENSG00000072506	HSD17B10	hydroxysteroid 17-beta dehydrogenase 10	GO:0008033
ENSG00000072756	TRNT1	tRNA nucleotidyl transferase 1	GO:0008033
ENSG00000079785	DDX1	DEAD-box helicase 1	GO:0008033
ENSG00000087302	RTRAF	RNA transcription, translation and transport factor	GO:0008033
ENSG00000087995	METTL2A	methyltransferase 2A, methylcytidine	GO:0008033
ENSG00000089195	TRMT6	tRNA methyltransferase 6 non-catalytic subunit	GO:0008033
ENSG00000090861	AARS1	alanyl-tRNA synthetase 1	GO:0008033
ENSG00000091127	PUS7	pseudouridine synthase 7	GO:0008033
ENSG00000092094	OSGEP	O-sialoglycoprotein endopeptidase	GO:0008033
ENSG00000099899	TRMT2A	tRNA methyltransferase 2 homolog A	GO:0008033
ENSG00000100220	RTCB	RNA 2',3'-cyclic phosphate and 5'-OH ligase	GO:0008033
ENSG00000100416	TRMU	tRNA mitochondrial 2-thiouridylase	GO:0008033
ENSG00000100601	ALKBH1	alkB homolog 1, histone H2A dioxygenase	GO:0008033
ENSG00000100890	PRORP	protein only RNase P catalytic subunit	GO:0008033
ENSG00000101391	CDK5RAP1	CDK5 regulatory subunit associated protein 1	GO:0008033
ENSG00000103707	MTFMT	mitochondrial methionyl-tRNA formyltransferase	GO:0008033
ENSG00000104047	DTWD1	DTW domain containing 1	GO:0008033
ENSG00000104356	POP1	POP1 homolog, ribonuclease P/MRP subunit	GO:0008033
ENSG00000104907	TRMT1	tRNA methyltransferase 1	GO:0008033
ENSG00000105171	POP4	POP4 homolog, ribonuclease P/MRP subunit	GO:0008033
ENSG00000105865	DUS4L	dihydrouridine synthase 4 like	GO:0008033
ENSG00000106246	PTCD1	pentatricopeptide repeat domain 1	GO:0008033
ENSG00000107614	TRDMT1	tRNA aspartic acid methyltransferase 1	GO:0008033
ENSG00000109618	SEPSECS	Sep (O-phosphoserine) tRNA:Sec (selenocysteine) tRNA synthase	GO:0008033
ENSG00000109911	ELP4	elongator acetyltransferase complex subunit 4	GO:0008033
ENSG00000110060	PUS3	pseudouridine synthase 3	GO:0008033
ENSG00000113272	THG1L	tRNA-histidine guanylyltransferase 1 like	GO:0008033
ENSG00000115970	THADA	THADA armadillo repeat containing	GO:0008033
ENSG00000119812	FAM98A	family with sequence similarity 98 member A	GO:0008033
ENSG00000121486	TRMT1L	tRNA methyltransferase 1 like	GO:0008033
ENSG00000122435	TRMT13	tRNA methyltransferase 13 homolog	GO:0008033
ENSG00000123600	METTL8	methyltransferase 8, methylcytidine	GO:0008033
ENSG00000124217	MOCS3	molybdenum cofactor synthesis 3	GO:0008033
ENSG00000124608	AARS2	alanyl-tRNA synthetase 2, mitochondrial	GO:0008033
ENSG00000124787	RPP40	ribonuclease P/MRP subunit p40	GO:0008033
ENSG00000126814	TRMT5	tRNA methyltransferase 5	GO:0008033
ENSG00000128694	OSGEPL1	O-sialoglycoprotein endopeptidase like 1	GO:0008033
ENSG00000130299	GTPBP3	GTP binding protein 3, mitochondrial	GO:0008033
ENSG00000132463	GRSF1	G-rich RNA sequence binding factor 1	GO:0008033
ENSG00000134014	ELP3	elongator acetyltransferase complex subunit 3	GO:0008033
ENSG00000134077	THUMPD3	THUMP domain containing 3	GO:0008033
ENSG00000134461	ANKRD16	ankyrin repeat domain 16	GO:0008033
ENSG00000134759	ELP2	elongator acetyltransferase complex subunit 2	GO:0008033
ENSG00000135297	MTO1	mitochondrial tRNA translation optimization 1	GO:0008033
ENSG00000135372	NAT10	N-acetyltransferase 10	GO:0008033
ENSG00000135974	C2orf49	chromosome 2 open reading frame 49	GO:0008033
ENSG00000136932	TRMO	tRNA methyltransferase O	GO:0008033
ENSG00000137760	ALKBH8	alkB homolog 8, tRNA methyltransferase	GO:0008033
ENSG00000138035	PNPT1	polyribonucleotide nucleotidyltransferase 1	GO:0008033
ENSG00000138050	THUMPD2	THUMP domain containing 2	GO:0008033
ENSG00000138385	SSB	small RNA binding exonuclease protection factor La	GO:0008033
ENSG00000141642	ELAC1	elaC ribonuclease Z 1	GO:0008033
ENSG00000141994	DUS3L	dihydrouridine synthase 3 like	GO:0008033
ENSG00000142208	AKT1	AKT serine/threonine kinase 1	GO:0008033
ENSG00000142544	CTU1	cytosolic thiouridylase subunit 1	GO:0008033
ENSG00000144034	TPRKB	TP53RK binding protein	GO:0008033
ENSG00000145331	TRMT10A	tRNA methyltransferase 10A	GO:0008033
ENSG00000145982	FARS2	phenylalanyl-tRNA synthetase 2, mitochondrial	GO:0008033
ENSG00000145996	CDKAL1	CDK5 regulatory subunit associated protein 1 like 1	GO:0008033
ENSG00000148688	RPP30	ribonuclease P/MRP subunit p30	GO:0008033
ENSG00000149743	TRPT1	tRNA phosphotransferase 1	GO:0008033
ENSG00000151576	QTRT2	queuine tRNA-ribosyltransferase accessory subunit 2	GO:0008033
ENSG00000152464	RPP38	ribonuclease P/MRP subunit p38	GO:0008033
ENSG00000154743	TSEN2	tRNA splicing endonuclease subunit 2	GO:0008033
ENSG00000154813	DPH3	diphthamide biosynthesis 3	GO:0008033
ENSG00000155275	TRMT44	tRNA methyltransferase 44 homolog	GO:0008033
ENSG00000160193	WDR4	WD repeat domain 4	GO:0008033
ENSG00000162623	TYW3	tRNA-yW synthesizing protein 3 homolog	GO:0008033
ENSG00000162927	PUS10	pseudouridine synthase 10	GO:0008033
ENSG00000162971	TYW5	tRNA-yW synthesizing protein 5	GO:0008033
ENSG00000163684	RPP14	ribonuclease P/MRP subunit p14	GO:0008033
ENSG00000163832	ELP6	elongator acetyltransferase complex subunit 6	GO:0008033
ENSG00000163864	NMNAT3	nicotinamide nucleotide adenylyltransferase 3	GO:0008033
ENSG00000164167	LSM6	LSM6 homolog, U6 small nuclear RNA and mRNA degradation associated	GO:0008033
ENSG00000164967	RPP25L	ribonuclease P/MRP subunit p25 like	GO:0008033
ENSG00000165055	METTL2B	methyltransferase 2B, methylcytidine	GO:0008033
ENSG00000165118	C9orf64	chromosome 9 open reading frame 64	GO:0008033
ENSG00000165275	TRMT10B	tRNA methyltransferase 10B	GO:0008033
ENSG00000165526	RPUSD4	RNA pseudouridine synthase D4	GO:0008033
ENSG00000165832	TRUB1	TruB pseudouridine synthase family member 1	GO:0008033
ENSG00000166166	TRMT61A	tRNA methyltransferase 61A	GO:0008033
ENSG00000167112	TRUB2	TruB pseudouridine synthase family member 2	GO:0008033
ENSG00000167118	URM1	ubiquitin related modifier 1	GO:0008033
ENSG00000167264	DUS2	dihydrouridine synthase 2	GO:0008033
ENSG00000167272	POP5	POP5 homolog, ribonuclease P/MRP subunit	GO:0008033
ENSG00000168806	LCMT2	leucine carboxyl methyltransferase 2	GO:0008033
ENSG00000169570	DTWD2	DTW domain containing 2	GO:0008033
ENSG00000169718	DUS1L	dihydrouridine synthase 1 like	GO:0008033
ENSG00000169972	PUSL1	pseudouridine synthase like 1	GO:0008033
ENSG00000170270	GON7	GON7 subunit of KEOPS complex	GO:0008033
ENSG00000170291	ELP5	elongator acetyltransferase complex subunit 5	GO:0008033
ENSG00000170892	TSEN34	tRNA splicing endonuclease subunit 34	GO:0008033
ENSG00000171103	TRMT61B	tRNA methyltransferase 61B	GO:0008033
ENSG00000171262	FAM98B	family with sequence similarity 98 member B	GO:0008033
ENSG00000172315	TP53RK	TP53 regulating kinase	GO:0008033
ENSG00000172336	POP7	POP7 homolog, ribonuclease P/MRP subunit	GO:0008033
ENSG00000172409	CLP1	cleavage factor polyribonucleotide kinase subunit 1	GO:0008033
ENSG00000173113	TRMT112	tRNA methyltransferase activator subunit 11-2	GO:0008033
ENSG00000174173	TRMT10C	tRNA methyltransferase 10C, mitochondrial RNase P subunit	GO:0008033
ENSG00000174177	CTU2	cytosolic thiouridylase subunit 2	GO:0008033
ENSG00000176261	ZBTB8OS	zinc finger and BTB domain containing 8 opposite strand	GO:0008033
ENSG00000177192	PUS1	pseudouridine synthase 1	GO:0008033
ENSG00000178149	DALRD3	DALR anticodon binding domain containing 3	GO:0008033
ENSG00000178252	WDR6	WD repeat domain 6	GO:0008033
ENSG00000178694	NSUN3	NOP2/Sun RNA methyltransferase 3	GO:0008033
ENSG00000178718	RPP25	ribonuclease P and MRP subunit p25	GO:0008033
ENSG00000182173	TSEN54	tRNA splicing endonuclease subunit 54	GO:0008033
ENSG00000183665	TRMT12	tRNA methyltransferase 12 homolog	GO:0008033
ENSG00000186666	BCDIN3D	BCDIN3 domain containing RNA methyltransferase	GO:0008033
ENSG00000188917	TRMT2B	tRNA methyltransferase 2 homolog B	GO:0008033
ENSG00000189007	ADAT2	adenosine deaminase tRNA specific 2	GO:0008033
ENSG00000196449	YRDC	yrdC N6-threonylcarbamoyltransferase domain containing	GO:0008033
ENSG00000196976	LAGE3	L antigen family member 3	GO:0008033
ENSG00000198841	KTI12	KTI12 chromatin associated homolog	GO:0008033
ENSG00000198860	TSEN15	tRNA splicing endonuclease subunit 15	GO:0008033
ENSG00000198874	TYW1	tRNA-yW synthesizing protein 1 homolog	GO:0008033
ENSG00000206562	METTL6	methyltransferase 6, methylcytidine	GO:0008033
ENSG00000213339	QTRT1	queuine tRNA-ribosyltransferase catalytic subunit 1	GO:0008033
ENSG00000241058	NSUN6	NOP2/Sun RNA methyltransferase 6	GO:0008033
ENSG00000241370	RPP21	ribonuclease P/MRP subunit p21	GO:0008033
ENSG00000250305	TRMT9B	tRNA methyltransferase 9B (putative)	GO:0008033
ENSG00000252350	RPPH1-3P	ribonuclease P RNA component H1, 3 pseudogene	GO:0008033
ENSG00000259001	None	ribonuclease P RNA component H1	GO:0008033
ENSG00000277149	TYW1B	tRNA-yW synthesizing protein 1 homolog B	GO:0008033
ENSG00000277209	RPPH1	ribonuclease P RNA component H1	GO:0008033
ENSG00000288558	DUS4L-BCAP29	DUS4L-BCAP29 readthrough	GO:0008033

## Sheet: Histones
Supplementary Data 1. Lists of protein-coding genes used for the functional annotation of differentially expressed transcripts in Fig. 4 and Supplementary Fig. 4.
Source: PMID: 28096900 (https://www.ncbi.nlm.nih.gov/pmc/articles/PMC5223428/)
Ensembl_ID	Gene_symbol	description
ENSG00000278463	H2AC4	H2A clustered histone 4
ENSG00000272196	H2AC19	H2A clustered histone 19
ENSG00000164032	H2AZ1	H2A.Z variant histone 1
ENSG00000276180	H4C9	H4 clustered histone 9
ENSG00000181218	H2AW	H2A.W histone
ENSG00000123569	H2BW1	H2B.W histone 1
ENSG00000197061	H4C3	H4 clustered histone 3
ENSG00000158373	H2BC5	H2B clustered histone 5
ENSG00000274997	H2AC12	H2A clustered histone 12
ENSG00000184678	H2BC21	H2B clustered histone 21
ENSG00000187837	H1-2	H1.2 linker histone, cluster member
ENSG00000270882	H4C14	H4 clustered histone 14
ENSG00000184897	H1-10	H1.10 linker histone
ENSG00000269466	H3Y1	H3.Y histone 1
ENSG00000203852	H3C15	H3 clustered histone 15
ENSG00000246705	H2AJ	H2A.J histone
ENSG00000163041	H3-3A	H3.3 histone A
ENSG00000233822	H2BC15	H2B clustered histone 15
ENSG00000124575	H1-3	H1.3 linker histone, cluster member
ENSG00000278588	H2BC10	H2B clustered histone 10
ENSG00000183598	H3C13	H3 clustered histone 13
ENSG00000124610	H1-1	H1.1 linker histone, cluster member
ENSG00000197409	H3C4	H3 clustered histone 4
ENSG00000168298	H1-4	H1.4 linker histone, cluster member
ENSG00000273983	H3C8	H3 clustered histone 8
ENSG00000188486	H2AX	H2A.X variant histone
ENSG00000101812	H2BW2	H2B.W histone 2
ENSG00000273802	H2BC8	H2B clustered histone 8
ENSG00000180573	H2AC6	H2A clustered histone 6
ENSG00000273542	H4C12	H4 clustered histone 12
ENSG00000196890	H2BU1	H2B.U histone 1
ENSG00000275714	H3C1	H3 clustered histone 1
ENSG00000187516	H2AP	H2A.P histone
ENSG00000203811	H3C14	H3 clustered histone 14
ENSG00000276903	H2AC16	H2A clustered histone 16
ENSG00000203812	H2AC18	H2A clustered histone 18
ENSG00000274641	H2BC17	H2B clustered histone 17
ENSG00000196787	H2AC11	H2A clustered histone 11
ENSG00000197903	H2BC12	H2B clustered histone 12
ENSG00000277224	H2BC7	H2B clustered histone 7
ENSG00000124635	H2BC11	H2B clustered histone 11
ENSG00000185130	H2BC13	H2B clustered histone 13
ENSG00000184260	H2AC20	H2A clustered histone 20
ENSG00000274618	H4C6	H4 clustered histone 6
ENSG00000275221	H2AC15	H2A clustered histone 15
ENSG00000274750	H3C6	H3 clustered histone 6
ENSG00000188375	H3-5	H3.5 histone
ENSG00000277075	H2AC8	H2A clustered histone 8
ENSG00000277745	H2AB3	H2A.B variant histone 3
ENSG00000197238	H4C11	H4 clustered histone 11
ENSG00000275713	H2BC9	H2B clustered histone 9
ENSG00000189060	H1-0	H1.0 linker histone
ENSG00000158406	H4C8	H4 clustered histone 8
ENSG00000277775	H3C7	H3 clustered histone 7
ENSG00000275379	H3C11	H3 clustered histone 11
ENSG00000132475	H3-3B	H3.3 histone B
ENSG00000197153	H3C12	H3 clustered histone 12
ENSG00000278637	H4C1	H4 clustered histone 1
ENSG00000268799	H3Y2	H3.Y histone 2
ENSG00000274183	H2AB1	H2A.B variant histone 1
ENSG00000146047	H2BC1	H2B clustered histone 1
ENSG00000287080	H3C3	H3 clustered histone 3
ENSG00000273703	H2BC14	H2B clustered histone 14
ENSG00000276966	H4C5	H4 clustered histone 5
ENSG00000197837	H4-16	H4 histone 16
ENSG00000164508	H2AC1	H2A clustered histone 1
ENSG00000196866	H2AC7	H2A clustered histone 7
ENSG00000168148	H3-4	H3.4 histone
ENSG00000229674	H2AL1RP	H2A.L variant histone R, pseudoGeneID
ENSG00000286522	H3C2	H3 clustered histone 2
ENSG00000277858	H2AB2	H2A.B variant histone 2
ENSG00000187475	H1-6	H1.6 linker histone, cluster member
ENSG00000184270	H2AC21	H2A clustered histone 21
ENSG00000178804	H1-8	H1.8 linker histone
ENSG00000196747	H2AC13	H2A clustered histone 13
ENSG00000234289	H2BS1	H2B.S histone 1
ENSG00000180596	H2BC4	H2B clustered histone 4
ENSG00000276368	H2AC14	H2A clustered histone 14
ENSG00000203814	H2BC18	H2B clustered histone 18
ENSG00000285480	H2BE1	H2B.E variant histone 1
ENSG00000274290	H2BC6	H2B clustered histone 6
ENSG00000275126	H4C13	H4 clustered histone 13
ENSG00000105968	H2AZ2	H2A.Z variant histone 2
ENSG00000278677	H2AC17	H2A clustered histone 17
ENSG00000187166	H1-7	H1.7 linker histone
ENSG00000278828	H3C10	H3 clustered histone 10
ENSG00000278705	H4C2	H4 clustered histone 2
ENSG00000184357	H1-5	H1.5 linker histone, cluster member
ENSG00000275663	H4C7	H4 clustered histone 7
ENSG00000277157	H4C4	H4 clustered histone 4
ENSG00000270276	H4C15	H4 clustered histone 15
ENSG00000276410	H2BC3	H2B clustered histone 3

## Sheet: Top downregulated_GO 0048731
Supplementary Data 1. Lists of protein-coding genes used for the functional annotation of differentially expressed transcripts in Fig. 4 and Supplementary Fig. 4.
Source: GO:0048731 (https://biit.cs.ut.ee/gprofiler/convert?organism=hsapiens&query=GO:0048731&target=ENSG&numeric_namespace=)
Ensembl_ID	Gene_symbol	description	Term_ID
ENSG00000000005	TNMD	tenomodulin	GO:0048731
ENSG00000000457	SCYL3	SCY1 like pseudokinase 3	GO:0048731
ENSG00000000938	FGR	FGR proto-oncogene, Src family tyrosine kinase	GO:0048731
ENSG00000001617	SEMA3F	semaphorin 3F	GO:0048731
ENSG00000001631	KRIT1	KRIT1 ankyrin repeat containing	GO:0048731
ENSG00000002330	BAD	BCL2 associated agonist of cell death	GO:0048731
ENSG00000002745	WNT16	Wnt family member 16	GO:0048731
ENSG00000002746	HECW1	HECT, C2 and WW domain containing E3 ubiquitin protein ligase 1	GO:0048731
ENSG00000002822	MAD1L1	mitotic arrest deficient 1 like 1	GO:0048731
ENSG00000003137	CYP26B1	cytochrome P450 family 26 subfamily B member 1	GO:0048731
ENSG00000003393	ALS2	alsin Rho guanine nucleotide exchange factor ALS2	GO:0048731
ENSG00000003402	CFLAR	CASP8 and FADD like apoptosis regulator	GO:0048731
ENSG00000004139	SARM1	sterile alpha and TIR motif containing 1	GO:0048731
ENSG00000004399	PLXND1	plexin D1	GO:0048731
ENSG00000004468	CD38	CD38 molecule	GO:0048731
ENSG00000004478	FKBP4	FKBP prolyl isomerase 4	GO:0048731
ENSG00000004487	KDM1A	lysine demethylase 1A	GO:0048731
ENSG00000004776	HSPB6	heat shock protein family B (small) member 6	GO:0048731
ENSG00000004777	ARHGAP33	Rho GTPase activating protein 33	GO:0048731
ENSG00000004846	ABCB5	ATP binding cassette subfamily B member 5	GO:0048731
ENSG00000004848	ARX	aristaless related homeobox	GO:0048731
ENSG00000004975	DVL2	dishevelled segment polarity protein 2	GO:0048731
ENSG00000005073	HOXA11	homeobox A11	GO:0048731
ENSG00000005108	THSD7A	thrombospondin type 1 domain containing 7A	GO:0048731
ENSG00000005513	SOX8	SRY-box transcription factor 8	GO:0048731
ENSG00000005810	MYCBP2	MYC binding protein 2	GO:0048731
ENSG00000005884	ITGA3	integrin subunit alpha 3	GO:0048731
ENSG00000005889	ZFX	zinc finger protein X-linked	GO:0048731
ENSG00000005961	ITGA2B	integrin subunit alpha 2b	GO:0048731
ENSG00000005981	ASB4	ankyrin repeat and SOCS box containing 4	GO:0048731
ENSG00000006016	CRLF1	cytokine receptor like factor 1	GO:0048731
ENSG00000006042	TMEM98	transmembrane protein 98	GO:0048731
ENSG00000006071	ABCC8	ATP binding cassette subfamily C member 8	GO:0048731
ENSG00000006125	AP2B1	adaptor related protein complex 2 subunit beta 1	GO:0048731
ENSG00000006210	CX3CL1	C-X3-C motif chemokine ligand 1	GO:0048731
ENSG00000006283	CACNA1G	calcium voltage-gated channel subunit alpha1 G	GO:0048731
ENSG00000006327	TNFRSF12A	TNF receptor superfamily member 12A	GO:0048731
ENSG00000006377	DLX6	distal-less homeobox 6	GO:0048731
ENSG00000006451	RALA	RAS like proto-oncogene A	GO:0048731
ENSG00000006459	KDM7A	lysine demethylase 7A	GO:0048731
ENSG00000006468	ETV1	ETS variant transcription factor 1	GO:0048731
ENSG00000006607	FARP2	FERM, ARH/RhoGEF and pleckstrin domain protein 2	GO:0048731
ENSG00000006611	USH1C	USH1 protein network component harmonin	GO:0048731
ENSG00000006638	TBXA2R	thromboxane A2 receptor	GO:0048731
ENSG00000006652	IFRD1	interferon related developmental regulator 1	GO:0048731
ENSG00000006740	ARHGAP44	Rho GTPase activating protein 44	GO:0048731
ENSG00000006747	SCIN	scinderin	GO:0048731
ENSG00000006831	ADIPOR2	adiponectin receptor 2	GO:0048731
ENSG00000006837	CDKL3	cyclin dependent kinase like 3	GO:0048731
ENSG00000007047	MARK4	microtubule affinity regulating kinase 4	GO:0048731
ENSG00000007062	PROM1	prominin 1	GO:0048731
ENSG00000007168	PAFAH1B1	platelet activating factor acetylhydrolase 1b regulatory subunit 1	GO:0048731
ENSG00000007237	GAS7	growth arrest specific 7	GO:0048731
ENSG00000007372	PAX6	paired box 6	GO:0048731
ENSG00000007866	TEAD3	TEA domain transcription factor 3	GO:0048731
ENSG00000007944	MYLIP	myosin regulatory light chain interacting protein	GO:0048731
ENSG00000007952	NOX1	NADPH oxidase 1	GO:0048731
ENSG00000007968	E2F2	E2F transcription factor 2	GO:0048731
ENSG00000008056	SYN1	synapsin I	GO:0048731
ENSG00000008083	JARID2	jumonji and AT-rich interaction domain containing 2	GO:0048731
ENSG00000008086	CDKL5	cyclin dependent kinase like 5	GO:0048731
ENSG00000008196	TFAP2B	transcription factor AP-2 beta	GO:0048731
ENSG00000008197	TFAP2D	transcription factor AP-2 delta	GO:0048731
ENSG00000008277	ADAM22	ADAM metallopeptidase domain 22	GO:0048731
ENSG00000008294	SPAG9	sperm associated antigen 9	GO:0048731
ENSG00000008710	PKD1	polycystin 1, transient receptor potential channel interacting	GO:0048731
ENSG00000008735	MAPK8IP2	mitogen-activated protein kinase 8 interacting protein 2	GO:0048731
ENSG00000009307	CSDE1	cold shock domain containing E1	GO:0048731
ENSG00000009694	TENM1	teneurin transmembrane protein 1	GO:0048731
ENSG00000009830	POMT2	protein O-mannosyltransferase 2	GO:0048731
ENSG00000010278	CD9	CD9 molecule	GO:0048731
ENSG00000010310	GIPR	gastric inhibitory polypeptide receptor	GO:0048731
ENSG00000010319	SEMA3G	semaphorin 3G	GO:0048731
ENSG00000010327	STAB1	stabilin 1	GO:0048731
ENSG00000010361	FUZ	fuzzy planar cell polarity protein	GO:0048731
ENSG00000010704	HFE	homeostatic iron regulator	GO:0048731
ENSG00000010810	FYN	FYN proto-oncogene, Src family tyrosine kinase	GO:0048731
ENSG00000011009	LYPLA2	lysophospholipase 2	GO:0048731
ENSG00000011114	BTBD7	BTB domain containing 7	GO:0048731
ENSG00000011143	MKS1	MKS transition zone complex subunit 1	GO:0048731
ENSG00000011201	ANOS1	anosmin 1	GO:0048731
ENSG00000011258	MBTD1	mbt domain containing 1	GO:0048731
ENSG00000011304	PTBP1	polypyrimidine tract binding protein 1	GO:0048731
ENSG00000011332	DPF1	double PHD fingers 1	GO:0048731
ENSG00000011405	PIK3C2A	phosphatidylinositol-4-phosphate 3-kinase catalytic subunit type 2 alpha	GO:0048731
ENSG00000011465	DCN	decorin	GO:0048731
ENSG00000011600	TYROBP	transmembrane immune signaling adaptor TYROBP	GO:0048731
ENSG00000012048	BRCA1	BRCA1 DNA repair associated	GO:0048731
ENSG00000012061	ERCC1	ERCC excision repair 1, endonuclease non-catalytic subunit	GO:0048731
ENSG00000012171	SEMA3B	semaphorin 3B	GO:0048731
ENSG00000012174	MBTPS2	membrane bound transcription factor peptidase, site 2	GO:0048731
ENSG00000012223	LTF	lactotransferrin	GO:0048731
ENSG00000012779	ALOX5	arachidonate 5-lipoxygenase	GO:0048731
ENSG00000013297	CLDN11	claudin 11	GO:0048731
ENSG00000013619	MAMLD1	mastermind like domain containing 1	GO:0048731
ENSG00000013810	TACC3	transforming acidic coiled-coil containing protein 3	GO:0048731
ENSG00000014123	UFL1	UFM1 specific ligase 1	GO:0048731
ENSG00000015479	MATR3	matrin 3	GO:0048731
ENSG00000015592	STMN4	stathmin 4	GO:0048731
ENSG00000016082	ISL1	ISL LIM homeobox 1	GO:0048731
ENSG00000017427	IGF1	insulin like growth factor 1	GO:0048731
ENSG00000018189	RUFY3	RUN and FYVE domain containing 3	GO:0048731
ENSG00000018236	CNTN1	contactin 1	GO:0048731
ENSG00000018408	WWTR1	WW domain containing transcription regulator 1	GO:0048731
ENSG00000018625	ATP1A2	ATPase Na+/K+ transporting subunit alpha 2	GO:0048731
ENSG00000019549	SNAI2	snail family transcriptional repressor 2	GO:0048731
ENSG00000019991	HGF	hepatocyte growth factor	GO:0048731
ENSG00000020129	NCDN	neurochondrin	GO:0048731
ENSG00000020181	ADGRA2	adhesion G protein-coupled receptor A2	GO:0048731
ENSG00000020426	MNAT1	MNAT1 component of CDK activating kinase	GO:0048731
ENSG00000020633	RUNX3	RUNX family transcription factor 3	GO:0048731
ENSG00000021574	SPAST	spastin	GO:0048731
ENSG00000021645	NRXN3	neurexin 3	GO:0048731
ENSG00000021826	CPS1	carbamoyl-phosphate synthase 1	GO:0048731
ENSG00000022355	GABRA1	gamma-aminobutyric acid type A receptor subunit alpha1	GO:0048731
ENSG00000022840	RNF10	ring finger protein 10	GO:0048731
ENSG00000023191	RNH1	ribonuclease/angiogenin inhibitor 1	GO:0048731
ENSG00000023287	RB1CC1	RB1 inducible coiled-coil 1	GO:0048731
ENSG00000023734	STRAP	serine/threonine kinase receptor associated protein	GO:0048731
ENSG00000025708	TYMP	thymidine phosphorylase	GO:0048731
ENSG00000025796	SEC63	SEC63 homolog, protein translocation regulator	GO:0048731
ENSG00000026025	VIM	vimentin	GO:0048731
ENSG00000026508	CD44	CD44 molecule (Indian blood group)	GO:0048731
ENSG00000027075	PRKCH	protein kinase C eta	GO:0048731
ENSG00000027697	IFNGR1	interferon gamma receptor 1	GO:0048731
ENSG00000027869	SH2D2A	SH2 domain containing 2A	GO:0048731
ENSG00000028137	TNFRSF1B	TNF receptor superfamily member 1B	GO:0048731
ENSG00000030066	NUP160	nucleoporin 160	GO:0048731
ENSG00000030110	BAK1	BCL2 antagonist/killer 1	GO:0048731
ENSG00000030304	MUSK	muscle associated receptor tyrosine kinase	GO:0048731
ENSG00000030582	GRN	granulin precursor	GO:0048731
ENSG00000031698	SARS1	seryl-tRNA synthetase 1	GO:0048731
ENSG00000032219	ARID4A	AT-rich interaction domain 4A	GO:0048731
ENSG00000032742	IFT88	intraflagellar transport 88	GO:0048731
ENSG00000033178	UBA6	ubiquitin like modifier activating enzyme 6	GO:0048731
ENSG00000033867	SLC4A7	solute carrier family 4 member 7	GO:0048731
ENSG00000034053	APBA2	amyloid beta precursor protein binding family A member 2	GO:0048731
ENSG00000034152	MAP2K3	mitogen-activated protein kinase kinase 3	GO:0048731
ENSG00000034971	MYOC	myocilin	GO:0048731
ENSG00000035403	VCL	vinculin	GO:0048731
ENSG00000035720	STAP1	signal transducing adaptor family member 1	GO:0048731
ENSG00000036054	TBC1D23	TBC1 domain family member 23	GO:0048731
ENSG00000036257	CUL3	cullin 3	GO:0048731
ENSG00000036448	MYOM2	myomesin 2	GO:0048731
ENSG00000036473	OTC	ornithine transcarbamylase	GO:0048731
ENSG00000036530	CYP46A1	cytochrome P450 family 46 subfamily A member 1	GO:0048731
ENSG00000037280	FLT4	fms related receptor tyrosine kinase 4	GO:0048731
ENSG00000037965	HOXC8	homeobox C8	GO:0048731
ENSG00000038295	TLL1	tolloid like 1	GO:0048731
ENSG00000038382	TRIO	trio Rho guanine nucleotide exchange factor	GO:0048731
ENSG00000038427	VCAN	versican	GO:0048731
ENSG00000039068	CDH1	cadherin 1	GO:0048731
ENSG00000039139	DNAH5	dynein axonemal heavy chain 5	GO:0048731
ENSG00000040199	PHLPP2	PH domain and leucine rich repeat protein phosphatase 2	GO:0048731
ENSG00000040341	STAU2	staufen double-stranded RNA binding protein 2	GO:0048731
ENSG00000040531	CTNS	cystinosin, lysosomal cystine transporter	GO:0048731
ENSG00000040608	RTN4R	reticulon 4 receptor	GO:0048731
ENSG00000041515	MYO16	myosin XVI	GO:0048731
ENSG00000041880	PARP3	poly(ADP-ribose) polymerase family member 3	GO:0048731
ENSG00000041982	TNC	tenascin C	GO:0048731
ENSG00000042493	CAPG	capping actin protein, gelsolin like	GO:0048731
ENSG00000042781	USH2A	usherin	GO:0048731
ENSG00000042832	TG	thyroglobulin	GO:0048731
ENSG00000043039	BARX2	BARX homeobox 2	GO:0048731
ENSG00000043143	JADE2	jade family PHD finger 2	GO:0048731
ENSG00000043355	ZIC2	Zic family member 2	GO:0048731
ENSG00000044090	CUL7	cullin 7	GO:0048731
ENSG00000044115	CTNNA1	catenin alpha 1	GO:0048731
ENSG00000044524	EPHA3	EPH receptor A3	GO:0048731
ENSG00000044574	HSPA5	heat shock protein family A (Hsp70) member 5	GO:0048731
ENSG00000046604	DSG2	desmoglein 2	GO:0048731
ENSG00000046653	GPM6B	glycoprotein M6B	GO:0048731
ENSG00000046889	PREX2	phosphatidylinositol-3,4,5-trisphosphate dependent Rac exchange factor 2	GO:0048731
ENSG00000047056	WDR37	WD repeat domain 37	GO:0048731
ENSG00000047579	DTNBP1	dystrobrevin binding protein 1	GO:0048731
ENSG00000047597	XK	X-linked Kx blood group antigen, Kell and VPS13A binding protein	GO:0048731
ENSG00000047849	MAP4	microtubule associated protein 4	GO:0048731
ENSG00000048052	HDAC9	histone deacetylase 9	GO:0048731
ENSG00000048342	CC2D2A	coiled-coil and C2 domain containing 2A	GO:0048731
ENSG00000048392	RRM2B	ribonucleotide reductase regulatory TP53 inducible subunit M2B	GO:0048731
ENSG00000048405	ZNF800	zinc finger protein 800	GO:0048731
ENSG00000049089	COL9A2	collagen type IX alpha 2 chain	GO:0048731
ENSG00000049130	KITLG	KIT ligand	GO:0048731
ENSG00000049192	ADAMTS6	ADAM metallopeptidase with thrombospondin type 1 motif 6	GO:0048731
ENSG00000049449	RCN1	reticulocalbin 1	GO:0048731
ENSG00000049540	ELN	elastin	GO:0048731
ENSG00000049618	ARID1B	AT-rich interaction domain 1B	GO:0048731
ENSG00000049759	NEDD4L	NEDD4 like E3 ubiquitin protein ligase	GO:0048731
ENSG00000049768	FOXP3	forkhead box P3	GO:0048731
ENSG00000049860	HEXB	hexosaminidase subunit beta	GO:0048731
ENSG00000049883	PTCD2	pentatricopeptide repeat domain 2	GO:0048731
ENSG00000050030	NEXMIF	neurite extension and migration factor	GO:0048731
ENSG00000050165	DKK3	dickkopf WNT signaling pathway inhibitor 3	GO:0048731
ENSG00000050555	LAMC3	laminin subunit gamma 3	GO:0048731
ENSG00000051341	POLQ	DNA polymerase theta	GO:0048731
ENSG00000051382	PIK3CB	phosphatidylinositol-4,5-bisphosphate 3-kinase catalytic subunit beta	GO:0048731
ENSG00000052126	PLEKHA5	pleckstrin homology domain containing A5	GO:0048731
ENSG00000052850	ALX4	ALX homeobox 4	GO:0048731
ENSG00000053108	FSTL4	follistatin like 4	GO:0048731
ENSG00000053254	FOXN3	forkhead box N3	GO:0048731
ENSG00000053438	NNAT	neuronatin	GO:0048731
ENSG00000053918	KCNQ1	potassium voltage-gated channel subfamily Q member 1	GO:0048731
ENSG00000054267	ARID4B	AT-rich interaction domain 4B	GO:0048731
ENSG00000054282	SDCCAG8	SHH signaling and ciliogenesis regulator SDCCAG8	GO:0048731
ENSG00000054356	PTPRN	protein tyrosine phosphatase receptor type N	GO:0048731
ENSG00000054598	FOXC1	forkhead box C1	GO:0048731
ENSG00000054654	SYNE2	spectrin repeat containing nuclear envelope protein 2	GO:0048731
ENSG00000054793	ATP9A	ATPase phospholipid transporting 9A (putative)	GO:0048731
ENSG00000054796	SPO11	SPO11 initiator of meiotic double stranded breaks	GO:0048731
ENSG00000054803	CBLN4	cerebellin 4 precursor	GO:0048731
ENSG00000054938	CHRDL2	chordin like 2	GO:0048731
ENSG00000054983	GALC	galactosylceramidase	GO:0048731
ENSG00000055163	CYFIP2	cytoplasmic FMR1 interacting protein 2	GO:0048731
ENSG00000055208	TAB2	TGF-beta activated kinase 1 (MAP3K7) binding protein 2	GO:0048731
ENSG00000055732	MCOLN3	mucolipin TRP cation channel 3	GO:0048731
ENSG00000055917	PUM2	pumilio RNA binding family member 2	GO:0048731
ENSG00000056586	RC3H2	ring finger and CCCH-type domains 2	GO:0048731
ENSG00000056972	TRAF3IP2	TRAF3 interacting protein 2	GO:0048731
ENSG00000057294	PKP2	plakophilin 2	GO:0048731
ENSG00000057468	MSH4	mutS homolog 4	GO:0048731
ENSG00000057657	PRDM1	PR/SET domain 1	GO:0048731
ENSG00000057663	ATG5	autophagy related 5	GO:0048731
ENSG00000058262	SEC61A1	SEC61 translocon subunit alpha 1	GO:0048731
ENSG00000058335	RASGRF1	Ras protein specific guanine nucleotide releasing factor 1	GO:0048731
ENSG00000058404	CAMK2B	calcium/calmodulin dependent protein kinase II beta	GO:0048731
ENSG00000058668	ATP2B4	ATPase plasma membrane Ca2+ transporting 4	GO:0048731
ENSG00000058866	DGKG	diacylglycerol kinase gamma	GO:0048731
ENSG00000059915	PSD	pleckstrin and Sec7 domain containing	GO:0048731
ENSG00000060069	CTDP1	CTD phosphatase subunit 1	GO:0048731
ENSG00000060138	YBX3	Y-box binding protein 3	GO:0048731
ENSG00000060237	WNK1	WNK lysine deficient protein kinase 1	GO:0048731
ENSG00000060718	COL11A1	collagen type XI alpha 1 chain	GO:0048731
ENSG00000061273	HDAC7	histone deacetylase 7	GO:0048731
ENSG00000061337	LZTS1	leucine zipper tumor suppressor 1	GO:0048731
ENSG00000061455	PRDM6	PR/SET domain 6	GO:0048731
ENSG00000061492	WNT8A	Wnt family member 8A	GO:0048731
ENSG00000061676	NCKAP1	NCK associated protein 1	GO:0048731
ENSG00000062524	LTK	leukocyte receptor tyrosine kinase	GO:0048731
ENSG00000063015	SEZ6	seizure related 6 homolog	GO:0048731
ENSG00000063176	SPHK2	sphingosine kinase 2	GO:0048731
ENSG00000063245	EPN1	epsin 1	GO:0048731
ENSG00000063660	GPC1	glypican 1	GO:0048731
ENSG00000064012	CASP8	caspase 8	GO:0048731
ENSG00000064195	DLX3	distal-less homeobox 3	GO:0048731
ENSG00000064218	DMRT3	doublesex and mab-3 related transcription factor 3	GO:0048731
ENSG00000064300	NGFR	nerve growth factor receptor	GO:0048731
ENSG00000064309	CDON	cell adhesion associated, oncogene regulated	GO:0048731
ENSG00000064393	HIPK2	homeodomain interacting protein kinase 2	GO:0048731
ENSG00000064651	SLC12A2	solute carrier family 12 member 2	GO:0048731
ENSG00000064726	BTBD1	BTB domain containing 1	GO:0048731
ENSG00000064787	BCAS1	brain enriched myelin associated protein 1	GO:0048731
ENSG00000064835	POU1F1	POU class 1 homeobox 1	GO:0048731
ENSG00000064961	HMG20B	high mobility group 20B	GO:0048731
ENSG00000064989	CALCRL	calcitonin receptor like receptor	GO:0048731
ENSG00000064999	ANKS1A	ankyrin repeat and sterile alpha motif domain containing 1A	GO:0048731
ENSG00000065029	ZNF76	zinc finger protein 76	GO:0048731
ENSG00000065320	NTN1	netrin 1	GO:0048731
ENSG00000065361	ERBB3	erb-b2 receptor tyrosine kinase 3	GO:0048731
ENSG00000065526	SPEN	spen family transcriptional repressor	GO:0048731
ENSG00000065534	MYLK	myosin light chain kinase	GO:0048731
ENSG00000065559	MAP2K4	mitogen-activated protein kinase kinase 4	GO:0048731
ENSG00000065675	PRKCQ	protein kinase C theta	GO:0048731
ENSG00000065802	ASB1	ankyrin repeat and SOCS box containing 1	GO:0048731
ENSG00000065970	FOXJ2	forkhead box J2	GO:0048731
ENSG00000066032	CTNNA2	catenin alpha 2	GO:0048731
ENSG00000066056	TIE1	tyrosine kinase with immunoglobulin like and EGF like domains 1	GO:0048731
ENSG00000066084	DIP2B	disco interacting protein 2 homolog B	GO:0048731
ENSG00000066117	SMARCD1	SWI/SNF related, matrix associated, actin dependent regulator of chromatin, subfamily d, member 1	GO:0048731
ENSG00000066135	KDM4A	lysine demethylase 4A	GO:0048731
ENSG00000066248	NGEF	neuronal guanine nucleotide exchange factor	GO:0048731
ENSG00000066279	ASPM	assembly factor for spindle microtubules	GO:0048731
ENSG00000066336	SPI1	Spi-1 proto-oncogene	GO:0048731
ENSG00000066405	CLDN18	claudin 18	GO:0048731
ENSG00000066427	ATXN3	ataxin 3	GO:0048731
ENSG00000066468	FGFR2	fibroblast growth factor receptor 2	GO:0048731
ENSG00000066629	EML1	EMAP like 1	GO:0048731
ENSG00000066735	KIF26A	kinesin family member 26A	GO:0048731
ENSG00000066933	MYO9A	myosin IXA	GO:0048731
ENSG00000067066	SP100	SP100 nuclear antigen	GO:0048731
ENSG00000067141	NEO1	neogenin 1	GO:0048731
ENSG00000067182	TNFRSF1A	TNF receptor superfamily member 1A	GO:0048731
ENSG00000067225	PKM	pyruvate kinase M1/2	GO:0048731
ENSG00000067369	TP53BP1	tumor protein p53 binding protein 1	GO:0048731
ENSG00000067560	RHOA	ras homolog family member A	GO:0048731
ENSG00000067606	PRKCZ	protein kinase C zeta	GO:0048731
ENSG00000067715	SYT1	synaptotagmin 1	GO:0048731
ENSG00000067798	NAV3	neuron navigator 3	GO:0048731
ENSG00000067836	ROGDI	rogdi atypical leucine zipper	GO:0048731
ENSG00000067900	ROCK1	Rho associated coiled-coil containing protein kinase 1	GO:0048731
ENSG00000068001	HYAL2	hyaluronidase 2	GO:0048731
ENSG00000068024	HDAC4	histone deacetylase 4	GO:0048731
ENSG00000068078	FGFR3	fibroblast growth factor receptor 3	GO:0048731
ENSG00000068305	MEF2A	myocyte enhancer factor 2A	GO:0048731
ENSG00000068366	ACSL4	acyl-CoA synthetase long chain family member 4	GO:0048731
ENSG00000068438	FTSJ1	FtsJ RNA 2'-O-methyltransferase 1	GO:0048731
ENSG00000068796	KIF2A	kinesin family member 2A	GO:0048731
ENSG00000068885	IFT80	intraflagellar transport 80	GO:0048731
ENSG00000068903	SIRT2	sirtuin 2	GO:0048731
ENSG00000068971	PPP2R5B	protein phosphatase 2 regulatory subunit B'beta	GO:0048731
ENSG00000069011	PITX1	paired like homeodomain 1	GO:0048731
ENSG00000069122	ADGRF5	adhesion G protein-coupled receptor F5	GO:0048731
ENSG00000069188	SDK2	sidekick cell adhesion molecule 2	GO:0048731
ENSG00000069248	NUP133	nucleoporin 133	GO:0048731
ENSG00000069329	VPS35	VPS35 retromer complex component	GO:0048731
ENSG00000069399	BCL3	BCL3 transcription coactivator	GO:0048731
ENSG00000069535	MAOB	monoamine oxidase B	GO:0048731
ENSG00000069667	RORA	RAR related orphan receptor A	GO:0048731
ENSG00000069702	TGFBR3	transforming growth factor beta receptor 3	GO:0048731
ENSG00000069764	PLA2G10	phospholipase A2 group X	GO:0048731
ENSG00000069812	HES2	hes family bHLH transcription factor 2	GO:0048731
ENSG00000069869	NEDD4	NEDD4 E3 ubiquitin protein ligase	GO:0048731
ENSG00000069956	MAPK6	mitogen-activated protein kinase 6	GO:0048731
ENSG00000070010	UFD1	ubiquitin recognition factor in ER associated degradation 1	GO:0048731
ENSG00000070018	LRP6	LDL receptor related protein 6	GO:0048731
ENSG00000070031	SCT	secretin	GO:0048731
ENSG00000070159	PTPN3	protein tyrosine phosphatase non-receptor type 3	GO:0048731
ENSG00000070193	FGF10	fibroblast growth factor 10	GO:0048731
ENSG00000070495	JMJD6	jumonji domain containing 6, arginine demethylase and lysine hydroxylase	GO:0048731
ENSG00000070501	POLB	DNA polymerase beta	GO:0048731
ENSG00000070610	GBA2	glucosylceramidase beta 2	GO:0048731
ENSG00000070614	NDST1	N-deacetylase and N-sulfotransferase 1	GO:0048731
ENSG00000070729	CNGB1	cyclic nucleotide gated channel subunit beta 1	GO:0048731
ENSG00000070770	CSNK2A2	casein kinase 2 alpha 2	GO:0048731
ENSG00000070785	EIF2B3	eukaryotic translation initiation factor 2B subunit gamma	GO:0048731
ENSG00000070808	CAMK2A	calcium/calmodulin dependent protein kinase II alpha	GO:0048731
ENSG00000070814	TCOF1	treacle ribosome biogenesis factor 1	GO:0048731
ENSG00000070831	CDC42	cell division cycle 42	GO:0048731
ENSG00000070886	EPHA8	EPH receptor A8	GO:0048731
ENSG00000071051	NCK2	NCK adaptor protein 2	GO:0048731
ENSG00000071054	MAP4K4	mitogen-activated protein kinase kinase kinase kinase 4	GO:0048731
ENSG00000071127	WDR1	WD repeat domain 1	GO:0048731
ENSG00000071242	RPS6KA2	ribosomal protein S6 kinase A2	GO:0048731
ENSG00000071246	VASH1	vasohibin 1	GO:0048731
ENSG00000071553	ATP6AP1	ATPase H+ transporting accessory protein 1	GO:0048731
ENSG00000071564	TCF3	transcription factor 3	GO:0048731
ENSG00000071655	MBD3	methyl-CpG binding domain protein 3	GO:0048731
ENSG00000071677	PRLH	prolactin releasing hormone	GO:0048731
ENSG00000071794	HLTF	helicase like transcription factor	GO:0048731
ENSG00000072062	PRKACA	protein kinase cAMP-activated catalytic subunit alpha	GO:0048731
ENSG00000072071	ADGRL1	adhesion G protein-coupled receptor L1	GO:0048731
ENSG00000072080	SPP2	secreted phosphoprotein 2	GO:0048731
ENSG00000072133	RPS6KA6	ribosomal protein S6 kinase A6	GO:0048731
ENSG00000072134	EPN2	epsin 2	GO:0048731
ENSG00000072163	LIMS2	LIM zinc finger domain containing 2	GO:0048731
ENSG00000072210	ALDH3A2	aldehyde dehydrogenase 3 family member A2	GO:0048731
ENSG00000072274	TFRC	transferrin receptor	GO:0048731
ENSG00000072310	SREBF1	sterol regulatory element binding transcription factor 1	GO:0048731
ENSG00000072315	TRPC5	transient receptor potential cation channel subfamily C member 5	GO:0048731
ENSG00000072415	PALS1	protein associated with LIN7 1, MAGUK p55 family member	GO:0048731
ENSG00000072518	MARK2	microtubule affinity regulating kinase 2	GO:0048731
ENSG00000072694	FCGR2B	Fc gamma receptor IIb	GO:0048731
ENSG00000072736	NFATC3	nuclear factor of activated T cells 3	GO:0048731
ENSG00000072803	FBXW11	F-box and WD repeat domain containing 11	GO:0048731
ENSG00000072832	CRMP1	collapsin response mediator protein 1	GO:0048731
ENSG00000072840	EVC	EvC ciliary complex subunit 1	GO:0048731
ENSG00000072864	NDE1	nudE neurodevelopment protein 1	GO:0048731
ENSG00000073050	XRCC1	X-ray repair cross complementing 1	GO:0048731
ENSG00000073282	TP63	tumor protein p63	GO:0048731
ENSG00000073536	NLE1	notchless homolog 1	GO:0048731
ENSG00000073578	SDHA	succinate dehydrogenase complex flavoprotein subunit A	GO:0048731
ENSG00000073584	SMARCE1	SWI/SNF related, matrix associated, actin dependent regulator of chromatin, subfamily e, member 1	GO:0048731
ENSG00000073711	PPP2R3A	protein phosphatase 2 regulatory subunit B''alpha	GO:0048731
ENSG00000073756	PTGS2	prostaglandin-endoperoxide synthase 2	GO:0048731
ENSG00000073792	IGF2BP2	insulin like growth factor 2 mRNA binding protein 2	GO:0048731
ENSG00000073803	MAP3K13	mitogen-activated protein kinase kinase kinase 13	GO:0048731
ENSG00000073861	TBX21	T-box transcription factor 21	GO:0048731
ENSG00000073910	FRY	FRY microtubule binding protein	GO:0048731
ENSG00000073921	PICALM	phosphatidylinositol binding clathrin assembly protein	GO:0048731
ENSG00000074047	GLI2	GLI family zinc finger 2	GO:0048731
ENSG00000074181	NOTCH3	notch receptor 3	GO:0048731
ENSG00000074219	TEAD2	TEA domain transcription factor 2	GO:0048731
ENSG00000074266	EED	embryonic ectoderm development	GO:0048731
ENSG00000074527	NTN4	netrin 4	GO:0048731
ENSG00000074660	SCARF1	scavenger receptor class F member 1	GO:0048731
ENSG00000074842	MYDGF	myeloid derived growth factor	GO:0048731
ENSG00000075043	KCNQ2	potassium voltage-gated channel subfamily Q member 2	GO:0048731
ENSG00000075142	SRI	sorcin	GO:0048731
ENSG00000075213	SEMA3A	semaphorin 3A	GO:0048731
ENSG00000075223	SEMA3C	semaphorin 3C	GO:0048731
ENSG00000075239	ACAT1	acetyl-CoA acetyltransferase 1	GO:0048731
ENSG00000075275	CELSR1	cadherin EGF LAG seven-pass G-type receptor 1	GO:0048731
ENSG00000075290	WNT8B	Wnt family member 8B	GO:0048731
ENSG00000075340	ADD2	adducin 2	GO:0048731
ENSG00000075388	FGF4	fibroblast growth factor 4	GO:0048731
ENSG00000075539	FRYL	FRY like transcription coactivator	GO:0048731
ENSG00000075624	ACTB	actin beta	GO:0048731
ENSG00000075702	WDR62	WD repeat domain 62	GO:0048731
ENSG00000075711	DLG1	discs large MAGUK scaffold protein 1	GO:0048731
ENSG00000075891	PAX2	paired box 2	GO:0048731
ENSG00000075945	KIFAP3	kinesin associated protein 3	GO:0048731
ENSG00000076242	MLH1	mutL homolog 1	GO:0048731
ENSG00000076248	UNG	uracil DNA glycosylase	GO:0048731
ENSG00000076356	PLXNA2	plexin A2	GO:0048731
ENSG00000076555	ACACB	acetyl-CoA carboxylase beta	GO:0048731
ENSG00000076706	MCAM	melanoma cell adhesion molecule	GO:0048731
ENSG00000076716	GPC4	glypican 4	GO:0048731
ENSG00000076826	CAMSAP3	calmodulin regulated spectrin associated protein family member 3	GO:0048731
ENSG00000076864	RAP1GAP	RAP1 GTPase activating protein	GO:0048731
ENSG00000077080	ACTL6B	actin like 6B	GO:0048731
ENSG00000077092	RARB	retinoic acid receptor beta	GO:0048731
ENSG00000077097	TOP2B	DNA topoisomerase II beta	GO:0048731
ENSG00000077150	NFKB2	nuclear factor kappa B subunit 2	GO:0048731
ENSG00000077254	USP33	ubiquitin specific peptidase 33	GO:0048731
ENSG00000077264	PAK3	p21 (RAC1) activated kinase 3	GO:0048731
ENSG00000077279	DCX	doublecortin	GO:0048731
ENSG00000077327	SPAG6	sperm associated antigen 6	GO:0048731
ENSG00000077454	LRCH4	leucine rich repeats and calponin homology domain containing 4	GO:0048731
ENSG00000077463	SIRT6	sirtuin 6	GO:0048731
ENSG00000077498	TYR	tyrosinase	GO:0048731
ENSG00000077522	ACTN2	actinin alpha 2	GO:0048731
ENSG00000077782	FGFR1	fibroblast growth factor receptor 1	GO:0048731
ENSG00000077943	ITGA8	integrin subunit alpha 8	GO:0048731
ENSG00000077984	CST7	cystatin F	GO:0048731
ENSG00000078018	MAP2	microtubule associated protein 2	GO:0048731
ENSG00000078098	FAP	fibroblast activation protein alpha	GO:0048731
ENSG00000078114	NEBL	nebulette	GO:0048731
ENSG00000078124	ACER3	alkaline ceramidase 3	GO:0048731
ENSG00000078237	TIGAR	TP53 induced glycolysis regulatory phosphatase	GO:0048731
ENSG00000078246	TULP3	TUB like protein 3	GO:0048731
ENSG00000078269	SYNJ2	synaptojanin 2	GO:0048731
ENSG00000078328	RBFOX1	RNA binding fox-1 homolog 1	GO:0048731
ENSG00000078369	GNB1	G protein subunit beta 1	GO:0048731
ENSG00000078399	HOXA9	homeobox A9	GO:0048731
ENSG00000078401	EDN1	endothelin 1	GO:0048731
ENSG00000078579	FGF20	fibroblast growth factor 20	GO:0048731
ENSG00000078618	NRDC	nardilysin convertase	GO:0048731
ENSG00000078674	PCM1	pericentriolar material 1	GO:0048731
ENSG00000078699	CBFA2T2	CBFA2/RUNX1 partner transcriptional co-repressor 2	GO:0048731
ENSG00000078725	BRINP1	BMP/retinoic acid inducible neural specific 1	GO:0048731
ENSG00000078747	ITCH	itchy E3 ubiquitin protein ligase	GO:0048731
ENSG00000078900	TP73	tumor protein p73	GO:0048731
ENSG00000079112	CDH17	cadherin 17	GO:0048731
ENSG00000079134	THOC1	THO complex subunit 1	GO:0048731
ENSG00000079215	SLC1A3	solute carrier family 1 member 3	GO:0048731
ENSG00000079246	XRCC5	X-ray repair cross complementing 5	GO:0048731
ENSG00000079337	RAPGEF3	Rap guanine nucleotide exchange factor 3	GO:0048731
ENSG00000079385	CEACAM1	CEA cell adhesion molecule 1	GO:0048731
ENSG00000079432	CIC	capicua transcriptional repressor	GO:0048731
ENSG00000079462	PAFAH1B3	platelet activating factor acetylhydrolase 1b catalytic subunit 3	GO:0048731
ENSG00000079482	OPHN1	oligophrenin 1	GO:0048731
ENSG00000079805	DNM2	dynamin 2	GO:0048731
ENSG00000079841	RIMS1	regulating synaptic membrane exocytosis 1	GO:0048731
ENSG00000080166	DCT	dopachrome tautomerase	GO:0048731
ENSG00000080200	CRYBG3	crystallin beta-gamma domain containing 3	GO:0048731
ENSG00000080224	EPHA6	EPH receptor A6	GO:0048731
ENSG00000080293	SCTR	secretin receptor	GO:0048731
ENSG00000080298	RFX3	regulatory factor X3	GO:0048731
ENSG00000080345	RIF1	replication timing regulatory factor 1	GO:0048731
ENSG00000080371	RAB21	RAB21, member RAS oncogene family	GO:0048731
ENSG00000080503	SMARCA2	SWI/SNF related, matrix associated, actin dependent regulator of chromatin, subfamily a, member 2	GO:0048731
ENSG00000080618	CPB2	carboxypeptidase B2	GO:0048731
ENSG00000080644	CHRNA3	cholinergic receptor nicotinic alpha 3 subunit	GO:0048731
ENSG00000080815	PSEN1	presenilin 1	GO:0048731
ENSG00000080824	HSP90AA1	heat shock protein 90 alpha family class A member 1	GO:0048731
ENSG00000080854	IGSF9B	immunoglobulin superfamily member 9B	GO:0048731
ENSG00000081051	AFP	alpha fetoprotein	GO:0048731
ENSG00000081052	COL4A4	collagen type IV alpha 4 chain	GO:0048731
ENSG00000081148	IMPG2	interphotoreceptor matrix proteoglycan 2	GO:0048731
ENSG00000081181	ARG2	arginase 2	GO:0048731
ENSG00000081189	MEF2C	myocyte enhancer factor 2C	GO:0048731
ENSG00000081237	PTPRC	protein tyrosine phosphatase receptor type C	GO:0048731
ENSG00000081248	CACNA1S	calcium voltage-gated channel subunit alpha1 S	GO:0048731
ENSG00000081479	LRP2	LDL receptor related protein 2	GO:0048731
ENSG00000081818	PCDHB4	protocadherin beta 4	GO:0048731
ENSG00000081842	PCDHA6	protocadherin alpha 6	GO:0048731
ENSG00000081853	PCDHGA2	protocadherin gamma subfamily A, 2	GO:0048731
ENSG00000081870	IFT25	intraflagellar transport 25	GO:0048731
ENSG00000081913	PHLPP1	PH domain and leucine rich repeat protein phosphatase 1	GO:0048731
ENSG00000081923	ATP8B1	ATPase phospholipid transporting 8B1	GO:0048731
ENSG00000082014	SMARCD3	SWI/SNF related, matrix associated, actin dependent regulator of chromatin, subfamily d, member 3	GO:0048731
ENSG00000082175	PGR	progesterone receptor	GO:0048731
ENSG00000082293	COL19A1	collagen type XIX alpha 1 chain	GO:0048731
ENSG00000082397	EPB41L3	erythrocyte membrane protein band 4.1 like 3	GO:0048731
ENSG00000082482	KCNK2	potassium two pore domain channel subfamily K member 2	GO:0048731
ENSG00000082684	SEMA5B	semaphorin 5B	GO:0048731
ENSG00000082701	GSK3B	glycogen synthase kinase 3 beta	GO:0048731
ENSG00000083290	ULK2	unc-51 like autophagy activating kinase 2	GO:0048731
ENSG00000083307	GRHL2	grainyhead like transcription factor 2	GO:0048731
ENSG00000083454	P2RX5	purinergic receptor P2X 5	GO:0048731
ENSG00000083782	EPYC	epiphycan	GO:0048731
ENSG00000083857	FAT1	FAT atypical cadherin 1	GO:0048731
ENSG00000084073	ZMPSTE24	zinc metallopeptidase STE24	GO:0048731
ENSG00000084093	REST	RE1 silencing transcription factor	GO:0048731
ENSG00000084207	GSTP1	glutathione S-transferase pi 1	GO:0048731
ENSG00000084234	APLP2	amyloid beta precursor like protein 2	GO:0048731
ENSG00000084674	APOB	apolipoprotein B	GO:0048731
ENSG00000084676	NCOA1	nuclear receptor coactivator 1	GO:0048731
ENSG00000084733	RAB10	RAB10, member RAS oncogene family	GO:0048731
ENSG00000084774	CAD	carbamoyl-phosphate synthetase 2, aspartate transcarbamylase, and dihydroorotase	GO:0048731
ENSG00000085224	ATRX	ATRX chromatin remodeler	GO:0048731
ENSG00000085433	WDR47	WD repeat domain 47	GO:0048731
ENSG00000085552	IGSF9	immunoglobulin superfamily member 9	GO:0048731
ENSG00000085662	AKR1B1	aldo-keto reductase family 1 member B	GO:0048731
ENSG00000085733	CTTN	cortactin	GO:0048731
ENSG00000085741	WNT11	Wnt family member 11	GO:0048731
ENSG00000085872	CHERP	calcium homeostasis endoplasmic reticulum protein	GO:0048731
ENSG00000085978	ATG16L1	autophagy related 16 like 1	GO:0048731
ENSG00000085998	POMGNT1	protein O-linked mannose N-acetylglucosaminyltransferase 1 (beta 1,2-)	GO:0048731
ENSG00000086062	B4GALT1	beta-1,4-galactosyltransferase 1	GO:0048731
ENSG00000086300	SNX10	sorting nexin 10	GO:0048731
ENSG00000086598	TMED2	transmembrane p24 trafficking protein 2	GO:0048731
ENSG00000086991	NOX4	NADPH oxidase 4	GO:0048731
ENSG00000087053	MTMR2	myotubularin related protein 2	GO:0048731
ENSG00000087085	ACHE	acetylcholinesterase (Cartwright blood group)	GO:0048731
ENSG00000087087	SRRT	serrate, RNA effector molecule	GO:0048731
ENSG00000087088	BAX	BCL2 associated X, apoptosis regulator	GO:0048731
ENSG00000087116	ADAMTS2	ADAM metallopeptidase with thrombospondin type 1 motif 2	GO:0048731
ENSG00000087245	MMP2	matrix metallopeptidase 2	GO:0048731
ENSG00000087250	MT3	metallothionein 3	GO:0048731
ENSG00000087460	GNAS	GNAS complex locus	GO:0048731
ENSG00000087494	PTHLH	parathyroid hormone like hormone	GO:0048731
ENSG00000087510	TFAP2C	transcription factor AP-2 gamma	GO:0048731
ENSG00000087586	AURKA	aurora kinase A	GO:0048731
ENSG00000088256	GNA11	G protein subunit alpha 11	GO:0048731
ENSG00000088812	ATRN	attractin	GO:0048731
ENSG00000088832	FKBP1A	FKBP prolyl isomerase 1A	GO:0048731
ENSG00000088899	LZTS3	leucine zipper tumor suppressor family member 3	GO:0048731
ENSG00000088930	XRN2	5'-3' exoribonuclease 2	GO:0048731
ENSG00000088986	DYNLL1	dynein light chain LC8-type 1	GO:0048731
ENSG00000088992	TESC	tescalcin	GO:0048731
ENSG00000089022	MAPKAPK5	MAPK activated protein kinase 5	GO:0048731
ENSG00000089041	P2RX7	purinergic receptor P2X 7	GO:0048731
ENSG00000089050	RBBP9	RB binding protein 9, serine hydrolase	GO:0048731
ENSG00000089057	SLC23A2	solute carrier family 23 member 2	GO:0048731
ENSG00000089091	DZANK1	double zinc ribbon and ankyrin repeat domains 1	GO:0048731
ENSG00000089094	KDM2B	lysine demethylase 2B	GO:0048731
ENSG00000089116	LHX5	LIM homeobox 5	GO:0048731
ENSG00000089225	TBX5	T-box transcription factor 5	GO:0048731
ENSG00000089820	ARHGAP4	Rho GTPase activating protein 4	GO:0048731
ENSG00000090020	SLC9A1	solute carrier family 9 member A1	GO:0048731
ENSG00000090376	IRAK3	interleukin 1 receptor associated kinase 3	GO:0048731
ENSG00000090432	MUL1	mitochondrial E3 ubiquitin protein ligase 1	GO:0048731
ENSG00000090520	DNAJB11	DnaJ heat shock protein family (Hsp40) member B11	GO:0048731
ENSG00000090539	CHRD	chordin	GO:0048731
ENSG00000090776	EFNB1	ephrin B1	GO:0048731
ENSG00000090861	AARS1	alanyl-tRNA synthetase 1	GO:0048731
ENSG00000090863	GLG1	golgi glycoprotein 1	GO:0048731
ENSG00000090932	DLL3	delta like canonical Notch ligand 3	GO:0048731
ENSG00000091010	POU4F3	POU class 4 homeobox 3	GO:0048731
ENSG00000091129	NRCAM	neuronal cell adhesion molecule	GO:0048731
ENSG00000091136	LAMB1	laminin subunit beta 1	GO:0048731
ENSG00000091409	ITGA6	integrin subunit alpha 6	GO:0048731
ENSG00000091583	APOH	apolipoprotein H	GO:0048731
ENSG00000091664	SLC17A6	solute carrier family 17 member 6	GO:0048731
ENSG00000091831	ESR1	estrogen receptor 1	GO:0048731
ENSG00000091879	ANGPT2	angiopoietin 2	GO:0048731
ENSG00000092009	CMA1	chymase 1	GO:0048731
ENSG00000092020	PPP2R3C	protein phosphatase 2 regulatory subunit B''gamma	GO:0048731
ENSG00000092054	MYH7	myosin heavy chain 7	GO:0048731
ENSG00000092148	HECTD1	HECT domain E3 ubiquitin protein ligase 1	GO:0048731
ENSG00000092200	RPGRIP1	RPGR interacting protein 1	GO:0048731
ENSG00000092421	SEMA6A	semaphorin 6A	GO:0048731
ENSG00000092445	TYRO3	TYRO3 protein tyrosine kinase	GO:0048731
ENSG00000092607	TBX15	T-box transcription factor 15	GO:0048731
ENSG00000092621	PHGDH	phosphoglycerate dehydrogenase	GO:0048731
ENSG00000092847	AGO1	argonaute RISC component 1	GO:0048731
ENSG00000092964	DPYSL2	dihydropyrimidinase like 2	GO:0048731
ENSG00000092969	TGFB2	transforming growth factor beta 2	GO:0048731
ENSG00000094631	HDAC6	histone deacetylase 6	GO:0048731
ENSG00000095002	MSH2	mutS homolog 2	GO:0048731
ENSG00000095139	ARCN1	archain 1	GO:0048731
ENSG00000095209	TMEM38B	transmembrane protein 38B	GO:0048731
ENSG00000095397	WHRN	whirlin	GO:0048731
ENSG00000095464	PDE6C	phosphodiesterase 6C	GO:0048731
ENSG00000095539	SEMA4G	semaphorin 4G	GO:0048731
ENSG00000095596	CYP26A1	cytochrome P450 family 26 subfamily A member 1	GO:0048731
ENSG00000095713	CRTAC1	cartilage acidic protein 1	GO:0048731
ENSG00000095970	TREM2	triggering receptor expressed on myeloid cells 2	GO:0048731
ENSG00000096093	EFHC1	EF-hand domain containing 1	GO:0048731
ENSG00000096384	HSP90AB1	heat shock protein 90 alpha family class B member 1	GO:0048731
ENSG00000096696	DSP	desmoplakin	GO:0048731
ENSG00000096717	SIRT1	sirtuin 1	GO:0048731
ENSG00000096872	IFT74	intraflagellar transport 74	GO:0048731
ENSG00000096968	JAK2	Janus kinase 2	GO:0048731
ENSG00000097007	ABL1	ABL proto-oncogene 1, non-receptor tyrosine kinase	GO:0048731
ENSG00000099139	PCSK5	proprotein convertase subtilisin/kexin type 5	GO:0048731
ENSG00000099246	RAB18	RAB18, member RAS oncogene family	GO:0048731
ENSG00000099250	NRP1	neuropilin 1	GO:0048731
ENSG00000099284	MACROH2A2	macroH2A.2 histone	GO:0048731
ENSG00000099365	STX1B	syntaxin 1B	GO:0048731
ENSG00000099381	SETD1A	SET domain containing 1A, histone lysine methyltransferase	GO:0048731
ENSG00000099617	EFNA2	ephrin A2	GO:0048731
ENSG00000099864	PALM	paralemmin	GO:0048731
ENSG00000099942	CRKL	CRK like proto-oncogene, adaptor protein	GO:0048731
ENSG00000099954	CECR2	CECR2 histone acetyl-lysine reader	GO:0048731
ENSG00000099956	SMARCB1	SWI/SNF related, matrix associated, actin dependent regulator of chromatin, subfamily b, member 1	GO:0048731
ENSG00000100024	UPB1	beta-ureidopropionase 1	GO:0048731
ENSG00000100030	MAPK1	mitogen-activated protein kinase 1	GO:0048731
ENSG00000100053	CRYBB3	crystallin beta B3	GO:0048731
ENSG00000100056	ESS2	ess-2 splicing factor homolog	GO:0048731
ENSG00000100065	CARD10	caspase recruitment domain family member 10	GO:0048731
ENSG00000100078	PLA2G3	phospholipase A2 group III	GO:0048731
ENSG00000100095	SEZ6L	seizure related 6 homolog like	GO:0048731
ENSG00000100105	PATZ1	POZ/BTB and AT hook containing zinc finger 1	GO:0048731
ENSG00000100106	TRIOBP	TRIO and F-actin binding protein	GO:0048731
ENSG00000100122	CRYBB1	crystallin beta B1	GO:0048731
ENSG00000100139	MICALL1	MICAL like 1	GO:0048731
ENSG00000100146	SOX10	SRY-box transcription factor 10	GO:0048731
ENSG00000100147	CCDC134	coiled-coil domain containing 134	GO:0048731
ENSG00000100151	PICK1	protein interacting with PRKCA 1	GO:0048731
ENSG00000100206	DMC1	DNA meiotic recombinase 1	GO:0048731
ENSG00000100211	CBY1	chibby family member 1, beta catenin antagonist	GO:0048731
ENSG00000100219	XBP1	X-box binding protein 1	GO:0048731
ENSG00000100225	FBXO7	F-box protein 7	GO:0048731
ENSG00000100242	SUN2	Sad1 and UNC84 domain containing 2	GO:0048731
ENSG00000100263	RHBDD3	rhomboid domain containing 3	GO:0048731
ENSG00000100271	TTLL1	TTL family tubulin polyglutamylase complex subunit L1	GO:0048731
ENSG00000100280	AP1B1	adaptor related protein complex 1 subunit beta 1	GO:0048731
ENSG00000100285	NEFH	neurofilament heavy chain	GO:0048731
ENSG00000100290	BIK	BCL2 interacting killer	GO:0048731
ENSG00000100292	HMOX1	heme oxygenase 1	GO:0048731
ENSG00000100300	TSPO	translocator protein	GO:0048731
ENSG00000100311	PDGFB	platelet derived growth factor subunit B	GO:0048731
ENSG00000100320	RBFOX2	RNA binding fox-1 homolog 2	GO:0048731
ENSG00000100324	TAB1	TGF-beta activated kinase 1 (MAP3K7) binding protein 1	GO:0048731
ENSG00000100345	MYH9	myosin heavy chain 9	GO:0048731
ENSG00000100360	IFT27	intraflagellar transport 27	GO:0048731
ENSG00000100373	UPK3A	uroplakin 3A	GO:0048731
ENSG00000100393	EP300	E1A binding protein p300	GO:0048731
ENSG00000100399	CHADL	chondroadherin like	GO:0048731
ENSG00000100412	ACO2	aconitase 2	GO:0048731
ENSG00000100462	PRMT5	protein arginine methyltransferase 5	GO:0048731
ENSG00000100503	NIN	ninein	GO:0048731
ENSG00000100601	ALKBH1	alkB homolog 1, histone H2A dioxygenase	GO:0048731
ENSG00000100603	SNW1	SNW domain containing 1	GO:0048731
ENSG00000100605	ITPK1	inositol-tetrakisphosphate 1-kinase	GO:0048731
ENSG00000100625	SIX4	SIX homeobox 4	GO:0048731
ENSG00000100628	ASB2	ankyrin repeat and SOCS box containing 2	GO:0048731
ENSG00000100644	HIF1A	hypoxia inducible factor 1 subunit alpha	GO:0048731
ENSG00000100678	SLC8A3	solute carrier family 8 member A3	GO:0048731
ENSG00000100697	DICER1	dicer 1, ribonuclease III	GO:0048731
ENSG00000100714	MTHFD1	methylenetetrahydrofolate dehydrogenase, cyclohydrolase and formyltetrahydrofolate synthetase 1	GO:0048731
ENSG00000100767	PAPLN	papilin, proteoglycan like sulfated glycoprotein	GO:0048731
ENSG00000100784	RPS6KA5	ribosomal protein S6 kinase A5	GO:0048731
ENSG00000100811	YY1	YY1 transcription factor	GO:0048731
ENSG00000100815	TRIP11	thyroid hormone receptor interactor 11	GO:0048731
ENSG00000100883	SRP54	signal recognition particle 54	GO:0048731
ENSG00000100884	CPNE6	copine 6	GO:0048731
ENSG00000100888	CHD8	chromodomain helicase DNA binding protein 8	GO:0048731
ENSG00000100889	PCK2	phosphoenolpyruvate carboxykinase 2, mitochondrial	GO:0048731
ENSG00000100918	REC8	REC8 meiotic recombination protein	GO:0048731
ENSG00000100968	NFATC4	nuclear factor of activated T cells 4	GO:0048731
ENSG00000100983	GSS	glutathione synthetase	GO:0048731
ENSG00000100985	MMP9	matrix metallopeptidase 9	GO:0048731
ENSG00000100987	VSX1	visual system homeobox 1	GO:0048731
ENSG00000101017	CD40	CD40 molecule	GO:0048731
ENSG00000101040	ZMYND8	zinc finger MYND-type containing 8	GO:0048731
ENSG00000101052	IFT52	intraflagellar transport 52	GO:0048731
ENSG00000101096	NFATC2	nuclear factor of activated T cells 2	GO:0048731
ENSG00000101109	STK4	serine/threonine kinase 4	GO:0048731
ENSG00000101115	SALL4	spalt like transcription factor 4	GO:0048731
ENSG00000101126	ADNP	activity dependent neuroprotector homeobox	GO:0048731
ENSG00000101134	DOK5	docking protein 5	GO:0048731
ENSG00000101144	BMP7	bone morphogenetic protein 7	GO:0048731
ENSG00000101160	CTSZ	cathepsin Z	GO:0048731
ENSG00000101162	TUBB1	tubulin beta 1 class VI	GO:0048731
ENSG00000101197	BIRC7	baculoviral IAP repeat containing 7	GO:0048731
ENSG00000101213	PTK6	protein tyrosine kinase 6	GO:0048731
ENSG00000101230	ISM1	isthmin 1	GO:0048731
ENSG00000101265	RASSF2	Ras association domain family member 2	GO:0048731
ENSG00000101280	ANGPT4	angiopoietin 4	GO:0048731
ENSG00000101298	SNPH	syntaphilin	GO:0048731
ENSG00000101306	MYLK2	myosin light chain kinase 2	GO:0048731
ENSG00000101331	CCM2L	CCM2 like scaffold protein	GO:0048731
ENSG00000101346	POFUT1	protein O-fucosyltransferase 1	GO:0048731
ENSG00000101347	SAMHD1	SAM and HD domain containing deoxynucleoside triphosphate triphosphohydrolase 1	GO:0048731
ENSG00000101384	JAG1	jagged canonical Notch ligand 1	GO:0048731
ENSG00000101391	CDK5RAP1	CDK5 regulatory subunit associated protein 1	GO:0048731
ENSG00000101412	E2F1	E2F transcription factor 1	GO:0048731
ENSG00000101438	SLC32A1	solute carrier family 32 member 1	GO:0048731
ENSG00000101445	PPP1R16B	protein phosphatase 1 regulatory subunit 16B	GO:0048731
ENSG00000101463	SYNDIG1	synapse differentiation inducing 1	GO:0048731
ENSG00000101489	CELF4	CUGBP Elav-like family member 4	GO:0048731
ENSG00000101544	ADNP2	ADNP homeobox 2	GO:0048731
ENSG00000101558	VAPA	VAMP associated protein A	GO:0048731
ENSG00000101596	SMCHD1	structural maintenance of chromosomes flexible hinge domain containing 1	GO:0048731
ENSG00000101605	MYOM1	myomesin 1	GO:0048731
ENSG00000101665	SMAD7	SMAD family member 7	GO:0048731
ENSG00000101680	LAMA1	laminin subunit alpha 1	GO:0048731
ENSG00000101752	MIB1	MIB E3 ubiquitin protein ligase 1	GO:0048731
ENSG00000101938	CHRDL1	chordin like 1	GO:0048731
ENSG00000101977	MCF2	MCF.2 cell line derived transforming sequence	GO:0048731
ENSG00000101986	ABCD1	ATP binding cassette subfamily D member 1	GO:0048731
ENSG00000102024	PLS3	plastin 3	GO:0048731
ENSG00000102038	SMARCA1	SWI/SNF related, matrix associated, actin dependent regulator of chromatin, subfamily a, member 1	GO:0048731
ENSG00000102054	RBBP7	RB binding protein 7, chromatin remodeling factor	GO:0048731
ENSG00000102081	FMR1	fragile X messenger ribonucleoprotein 1	GO:0048731
ENSG00000102103	PQBP1	polyglutamine binding protein 1	GO:0048731
ENSG00000102104	RS1	retinoschisin 1	GO:0048731
ENSG00000102125	TAFAZZIN	tafazzin, phospholipid-lysophospholipid transacylase	GO:0048731
ENSG00000102144	PGK1	phosphoglycerate kinase 1	GO:0048731
ENSG00000102145	GATA1	GATA binding protein 1	GO:0048731
ENSG00000102174	PHEX	phosphate regulating endopeptidase X-linked	GO:0048731
ENSG00000102225	CDK16	cyclin dependent kinase 16	GO:0048731
ENSG00000102230	PCYT1B	phosphate cytidylyltransferase 1B, choline	GO:0048731
ENSG00000102245	CD40LG	CD40 ligand	GO:0048731
ENSG00000102265	TIMP1	TIMP metallopeptidase inhibitor 1	GO:0048731
ENSG00000102359	SRPX2	sushi repeat containing protein X-linked 2	GO:0048731
ENSG00000102383	ZDHHC15	zinc finger DHHC-type palmitoyltransferase 15	GO:0048731
ENSG00000102385	DRP2	dystrophin related protein 2	GO:0048731
ENSG00000102466	FGF14	fibroblast growth factor 14	GO:0048731
ENSG00000102531	FNDC3A	fibronectin type III domain containing 3A	GO:0048731
ENSG00000102554	KLF5	KLF transcription factor 5	GO:0048731
ENSG00000102572	STK24	serine/threonine kinase 24	GO:0048731
ENSG00000102575	ACP5	acid phosphatase 5, tartrate resistant	GO:0048731
ENSG00000102606	ARHGEF7	Rho guanine nucleotide exchange factor 7	GO:0048731
ENSG00000102678	FGF9	fibroblast growth factor 9	GO:0048731
ENSG00000102683	SGCG	sarcoglycan gamma	GO:0048731
ENSG00000102755	FLT1	fms related receptor tyrosine kinase 1	GO:0048731
ENSG00000102760	RGCC	regulator of cell cycle	GO:0048731
ENSG00000102794	ACOD1	aconitate decarboxylase 1	GO:0048731
ENSG00000102805	CLN5	CLN5 intracellular trafficking protein	GO:0048731
ENSG00000102878	HSF4	heat shock transcription factor 4	GO:0048731
ENSG00000102882	MAPK3	mitogen-activated protein kinase 3	GO:0048731
ENSG00000102924	CBLN1	cerebellin 1 precursor	GO:0048731
ENSG00000102934	PLLP	plasmolipin	GO:0048731
ENSG00000102935	ZNF423	zinc finger protein 423	GO:0048731
ENSG00000102977	ACD	ACD shelterin complex subunit and telomerase recruitment factor	GO:0048731
ENSG00000103034	NDRG4	NDRG family member 4	GO:0048731
ENSG00000103056	SMPD3	sphingomyelin phosphodiesterase 3	GO:0048731
ENSG00000103067	ESRP2	epithelial splicing regulatory protein 2	GO:0048731
ENSG00000103089	FA2H	fatty acid 2-hydroxylase	GO:0048731
ENSG00000103148	NPRL3	NPR3 like, GATOR1 complex subunit	GO:0048731
ENSG00000103196	CRISPLD2	cysteine rich secretory protein LCCL domain containing 2	GO:0048731
ENSG00000103197	TSC2	TSC complex subunit 2	GO:0048731
ENSG00000103241	FOXF1	forkhead box F1	GO:0048731
ENSG00000103257	SLC7A5	solute carrier family 7 member 5	GO:0048731
ENSG00000103260	METRN	meteorin, glial cell differentiation regulator	GO:0048731
ENSG00000103319	EEF2K	eukaryotic elongation factor 2 kinase	GO:0048731
ENSG00000103351	CLUAP1	clusterin associated protein 1	GO:0048731
ENSG00000103449	SALL1	spalt like transcription factor 1	GO:0048731
ENSG00000103489	XYLT1	xylosyltransferase 1	GO:0048731
ENSG00000103494	RPGRIP1L	RPGRIP1 like	GO:0048731
ENSG00000103510	KAT8	lysine acetyltransferase 8	GO:0048731
ENSG00000103528	SYT17	synaptotagmin 17	GO:0048731
ENSG00000103653	CSK	C-terminal Src kinase	GO:0048731
ENSG00000103657	HERC1	HECT and RLD domain containing E3 ubiquitin protein ligase family member 1	GO:0048731
ENSG00000103740	ACSBG1	acyl-CoA synthetase bubblegum family member 1	GO:0048731
ENSG00000103769	RAB11A	RAB11A, member RAS oncogene family	GO:0048731
ENSG00000103811	CTSH	cathepsin H	GO:0048731
ENSG00000104067	TJP1	tight junction protein 1	GO:0048731
ENSG00000104133	SPG11	SPG11 vesicle trafficking associated, spatacsin	GO:0048731
ENSG00000104164	BLOC1S6	biogenesis of lysosomal organelles complex 1 subunit 6	GO:0048731
ENSG00000104177	MYEF2	myelin expression factor 2	GO:0048731
ENSG00000104219	ZDHHC2	zinc finger DHHC-type palmitoyltransferase 2	GO:0048731
ENSG00000104237	RP1	RP1 axonemal microtubule associated	GO:0048731
ENSG00000104290	FZD3	frizzled class receptor 3	GO:0048731
ENSG00000104313	EYA1	EYA transcriptional coactivator and phosphatase 1	GO:0048731
ENSG00000104320	NBN	nibrin	GO:0048731
ENSG00000104327	CALB1	calbindin 1	GO:0048731
ENSG00000104331	BPNT2	3'(2'), 5'-bisphosphate nucleotidase 2	GO:0048731
ENSG00000104332	SFRP1	secreted frizzled related protein 1	GO:0048731
ENSG00000104375	STK3	serine/threonine kinase 3	GO:0048731
ENSG00000104413	ESRP1	epithelial splicing regulatory protein 1	GO:0048731
ENSG00000104415	CCN4	cellular communication network factor 4	GO:0048731
ENSG00000104419	NDRG1	N-myc downstream regulated 1	GO:0048731
ENSG00000104435	STMN2	stathmin 2	GO:0048731
ENSG00000104447	TRPS1	transcriptional repressor GATA binding 1	GO:0048731
ENSG00000104635	SLC39A14	solute carrier family 39 member 14	GO:0048731
ENSG00000104728	ARHGEF10	Rho guanine nucleotide exchange factor 10	GO:0048731
ENSG00000104755	ADAM2	ADAM metallopeptidase domain 2	GO:0048731
ENSG00000104760	FGL1	fibrinogen like 1	GO:0048731
ENSG00000104812	GYS1	glycogen synthase 1	GO:0048731
ENSG00000104826	LHB	luteinizing hormone subunit beta	GO:0048731
ENSG00000104881	PPP1R13L	protein phosphatase 1 regulatory subunit 13 like	GO:0048731
ENSG00000104884	ERCC2	ERCC excision repair 2, TFIIH core complex helicase subunit	GO:0048731
ENSG00000104888	SLC17A7	solute carrier family 17 member 7	GO:0048731
ENSG00000104897	SF3A2	splicing factor 3a subunit 2	GO:0048731
ENSG00000104899	AMH	anti-Mullerian hormone	GO:0048731
ENSG00000104903	LYL1	LYL1 basic helix-loop-helix family member	GO:0048731
ENSG00000104918	RETN	resistin	GO:0048731
ENSG00000104964	TLE5	TLE family member 5, transcriptional modulator	GO:0048731
ENSG00000104967	NOVA2	NOVA alternative splicing regulator 2	GO:0048731
ENSG00000104998	IL27RA	interleukin 27 receptor subunit alpha	GO:0048731
ENSG00000105186	ANKRD27	ankyrin repeat domain 27	GO:0048731
ENSG00000105205	CLC	Charcot-Leyden crystal galectin	GO:0048731
ENSG00000105221	AKT2	AKT serine/threonine kinase 2	GO:0048731
ENSG00000105227	PRX	periaxin	GO:0048731
ENSG00000105229	PIAS4	protein inhibitor of activated STAT 4	GO:0048731
ENSG00000105245	NUMBL	NUMB like endocytic adaptor protein	GO:0048731
ENSG00000105254	TBCB	tubulin folding cofactor B	GO:0048731
ENSG00000105287	PRKD2	protein kinase D2	GO:0048731
ENSG00000105290	APLP1	amyloid beta precursor like protein 1	GO:0048731
ENSG00000105325	FZR1	fizzy and cell division cycle 20 related 1	GO:0048731
ENSG00000105329	TGFB1	transforming growth factor beta 1	GO:0048731
ENSG00000105370	LIM2	lens intrinsic membrane protein 2	GO:0048731
ENSG00000105376	ICAM5	intercellular adhesion molecule 5	GO:0048731
ENSG00000105392	CRX	cone-rod homeobox	GO:0048731
ENSG00000105402	NAPA	NSF attachment protein alpha	GO:0048731
ENSG00000105419	MEIS3	Meis homeobox 3	GO:0048731
ENSG00000105426	PTPRS	protein tyrosine phosphatase receptor type S	GO:0048731
ENSG00000105429	MEGF8	multiple EGF like domains 8	GO:0048731
ENSG00000105464	GRIN2D	glutamate ionotropic receptor NMDA type subunit 2D	GO:0048731
ENSG00000105538	RASIP1	Ras interacting protein 1	GO:0048731
ENSG00000105605	CACNG7	calcium voltage-gated channel auxiliary subunit gamma 7	GO:0048731
ENSG00000105613	MAST1	microtubule associated serine/threonine kinase 1	GO:0048731
ENSG00000105619	TFPT	TCF3 fusion partner	GO:0048731
ENSG00000105649	RAB3A	RAB3A, member RAS oncogene family	GO:0048731
ENSG00000105664	COMP	cartilage oligomeric matrix protein	GO:0048731
ENSG00000105672	ETV2	ETS variant transcription factor 2	GO:0048731
ENSG00000105695	MAG	myelin associated glycoprotein	GO:0048731
ENSG00000105696	TMEM59L	transmembrane protein 59 like	GO:0048731
ENSG00000105699	LSR	lipolysis stimulated lipoprotein receptor	GO:0048731
ENSG00000105701	FKBP8	FKBP prolyl isomerase 8	GO:0048731
ENSG00000105707	HPN	hepsin	GO:0048731
ENSG00000105711	SCN1B	sodium voltage-gated channel beta subunit 1	GO:0048731
ENSG00000105717	PBX4	PBX homeobox 4	GO:0048731
ENSG00000105723	GSK3A	glycogen synthase kinase 3 alpha	GO:0048731
ENSG00000105738	SIPA1L3	signal induced proliferation associated 1 like 3	GO:0048731
ENSG00000105771	SMG9	SMG9 nonsense mediated mRNA decay factor	GO:0048731
ENSG00000105810	CDK6	cyclin dependent kinase 6	GO:0048731
ENSG00000105851	PIK3CG	phosphatidylinositol-4,5-bisphosphate 3-kinase catalytic subunit gamma	GO:0048731
ENSG00000105855	ITGB8	integrin subunit beta 8	GO:0048731
ENSG00000105877	DNAH11	dynein axonemal heavy chain 11	GO:0048731
ENSG00000105880	DLX5	distal-less homeobox 5	GO:0048731
ENSG00000105887	MTPN	myotrophin	GO:0048731
ENSG00000105894	PTN	pleiotrophin	GO:0048731
ENSG00000105928	GSDME	gasdermin E	GO:0048731
ENSG00000105953	OGDH	oxoglutarate dehydrogenase	GO:0048731
ENSG00000105974	CAV1	caveolin 1	GO:0048731
ENSG00000105976	MET	MET proto-oncogene, receptor tyrosine kinase	GO:0048731
ENSG00000105989	WNT2	Wnt family member 2	GO:0048731
ENSG00000105996	HOXA2	homeobox A2	GO:0048731
ENSG00000105997	HOXA3	homeobox A3	GO:0048731
ENSG00000106003	LFNG	LFNG O-fucosylpeptide 3-beta-N-acetylglucosaminyltransferase	GO:0048731
ENSG00000106004	HOXA5	homeobox A5	GO:0048731
ENSG00000106006	HOXA6	homeobox A6	GO:0048731
ENSG00000106025	TSPAN12	tetraspanin 12	GO:0048731
ENSG00000106031	HOXA13	homeobox A13	GO:0048731
ENSG00000106038	EVX1	even-skipped homeobox 1	GO:0048731
ENSG00000106078	COBL	cordon-bleu WH2 repeat protein	GO:0048731
ENSG00000106128	GHRHR	growth hormone releasing hormone receptor	GO:0048731
ENSG00000106144	CASP2	caspase 2	GO:0048731
ENSG00000106178	CCL24	C-C motif chemokine ligand 24	GO:0048731
ENSG00000106211	HSPB1	heat shock protein family B (small) member 1	GO:0048731
ENSG00000106268	NUDT1	nudix hydrolase 1	GO:0048731
ENSG00000106278	PTPRZ1	protein tyrosine phosphatase receptor type Z1	GO:0048731
ENSG00000106299	WASL	WASP like actin nucleation promoting factor	GO:0048731
ENSG00000106305	AIMP2	aminoacyl tRNA synthetase complex interacting multifunctional protein 2	GO:0048731
ENSG00000106330	MOSPD3	motile sperm domain containing 3	GO:0048731
ENSG00000106331	PAX4	paired box 4	GO:0048731
ENSG00000106341	PPP1R17	protein phosphatase 1 regulatory subunit 17	GO:0048731
ENSG00000106366	SERPINE1	serpin family E member 1	GO:0048731
ENSG00000106392	C1GALT1	core 1 synthase, glycoprotein-N-acetylgalactosamine 3-beta-galactosyltransferase 1	GO:0048731
ENSG00000106397	PLOD3	procollagen-lysine,2-oxoglutarate 5-dioxygenase 3	GO:0048731
ENSG00000106443	PHF14	PHD finger protein 14	GO:0048731
ENSG00000106460	TMEM106B	transmembrane protein 106B	GO:0048731
ENSG00000106462	EZH2	enhancer of zeste 2 polycomb repressive complex 2 subunit	GO:0048731
ENSG00000106483	SFRP4	secreted frizzled related protein 4	GO:0048731
ENSG00000106511	MEOX2	mesenchyme homeobox 2	GO:0048731
ENSG00000106536	POU6F2	POU class 6 homeobox 2	GO:0048731
ENSG00000106538	RARRES2	retinoic acid receptor responder 2	GO:0048731
ENSG00000106541	AGR2	anterior gradient 2, protein disulphide isomerase family member	GO:0048731
ENSG00000106546	AHR	aryl hydrocarbon receptor	GO:0048731
ENSG00000106571	GLI3	GLI family zinc finger 3	GO:0048731
ENSG00000106615	RHEB	Ras homolog, mTORC1 binding	GO:0048731
ENSG00000106631	MYL7	myosin light chain 7	GO:0048731
ENSG00000106683	LIMK1	LIM domain kinase 1	GO:0048731
ENSG00000106688	SLC1A1	solute carrier family 1 member 1	GO:0048731
ENSG00000106689	LHX2	LIM homeobox 2	GO:0048731
ENSG00000106692	FKTN	fukutin	GO:0048731
ENSG00000106799	TGFBR1	transforming growth factor beta receptor 1	GO:0048731
ENSG00000106809	OGN	osteoglycin	GO:0048731
ENSG00000106852	LHX6	LIM homeobox 6	GO:0048731
ENSG00000106948	AKNA	AT-hook transcription factor	GO:0048731
ENSG00000106991	ENG	endoglin	GO:0048731
ENSG00000107014	RLN2	relaxin 2	GO:0048731
ENSG00000107104	KANK1	KN motif and ankyrin repeat domains 1	GO:0048731
ENSG00000107130	NCS1	neuronal calcium sensor 1	GO:0048731
ENSG00000107187	LHX3	LIM homeobox 3	GO:0048731
ENSG00000107263	RAPGEF1	Rap guanine nucleotide exchange factor 1	GO:0048731
ENSG00000107282	APBA1	amyloid beta precursor protein binding family A member 1	GO:0048731
ENSG00000107290	SETX	senataxin	GO:0048731
ENSG00000107295	SH3GL2	SH3 domain containing GRB2 like 2, endophilin A1	GO:0048731
ENSG00000107331	ABCA2	ATP binding cassette subfamily A member 2	GO:0048731
ENSG00000107338	SHB	SH2 domain containing adaptor protein B	GO:0048731
ENSG00000107371	EXOSC3	exosome component 3	GO:0048731
ENSG00000107372	ZFAND5	zinc finger AN1-type containing 5	GO:0048731
ENSG00000107404	DVL1	dishevelled segment polarity protein 1	GO:0048731
ENSG00000107438	PDLIM1	PDZ and LIM domain 1	GO:0048731
ENSG00000107485	GATA3	GATA binding protein 3	GO:0048731
ENSG00000107562	CXCL12	C-X-C motif chemokine ligand 12	GO:0048731
ENSG00000107679	PLEKHA1	pleckstrin homology domain containing A1	GO:0048731
ENSG00000107731	UNC5B	unc-5 netrin receptor B	GO:0048731
ENSG00000107736	CDH23	cadherin related 23	GO:0048731
ENSG00000107742	SPOCK2	SPARC (osteonectin), cwcv and kazal like domains proteoglycan 2	GO:0048731
ENSG00000107758	PPP3CB	protein phosphatase 3 catalytic subunit beta	GO:0048731
ENSG00000107779	BMPR1A	bone morphogenetic protein receptor type 1A	GO:0048731
ENSG00000107796	ACTA2	actin alpha 2, smooth muscle	GO:0048731
ENSG00000107798	LIPA	lipase A, lysosomal acid type	GO:0048731
ENSG00000107816	LZTS2	leucine zipper tumor suppressor 2	GO:0048731
ENSG00000107829	FBXW4	F-box and WD repeat domain containing 4	GO:0048731
ENSG00000107831	FGF8	fibroblast growth factor 8	GO:0048731
ENSG00000107859	PITX3	paired like homeodomain 3	GO:0048731
ENSG00000107864	CPEB3	cytoplasmic polyadenylation element binding protein 3	GO:0048731
ENSG00000107882	SUFU	SUFU negative regulator of hedgehog signaling	GO:0048731
ENSG00000107949	BCCIP	BRCA2 and CDKN1A interacting protein	GO:0048731
ENSG00000107954	NEURL1	neuralized E3 ubiquitin protein ligase 1	GO:0048731
ENSG00000107984	DKK1	dickkopf WNT signaling pathway inhibitor 1	GO:0048731
ENSG00000108061	SHOC2	SHOC2 leucine rich repeat scaffold protein	GO:0048731
ENSG00000108175	ZMIZ1	zinc finger MIZ-type containing 1	GO:0048731
ENSG00000108231	LGI1	leucine rich glioma inactivated 1	GO:0048731
ENSG00000108255	CRYBA1	crystallin beta A1	GO:0048731
ENSG00000108262	GIT1	GIT ArfGAP 1	GO:0048731
ENSG00000108352	RAPGEFL1	Rap guanine nucleotide exchange factor like 1	GO:0048731
ENSG00000108379	WNT3	Wnt family member 3	GO:0048731
ENSG00000108381	ASPA	aspartoacylase	GO:0048731
ENSG00000108387	SEPTIN4	septin 4	GO:0048731
ENSG00000108465	CDK5RAP3	CDK5 regulatory subunit associated protein 3	GO:0048731
ENSG00000108511	HOXB6	homeobox B6	GO:0048731
ENSG00000108515	ENO3	enolase 3	GO:0048731
ENSG00000108518	PFN1	profilin 1	GO:0048731
ENSG00000108557	RAI1	retinoic acid induced 1	GO:0048731
ENSG00000108576	SLC6A4	solute carrier family 6 member 4	GO:0048731
ENSG00000108641	B9D1	B9 domain containing 1	GO:0048731
ENSG00000108684	ASIC2	acid sensing ion channel subunit 2	GO:0048731
ENSG00000108691	CCL2	C-C motif chemokine ligand 2	GO:0048731
ENSG00000108773	KAT2A	lysine acetyltransferase 2A	GO:0048731
ENSG00000108784	NAGLU	N-acetyl-alpha-glucosaminidase	GO:0048731
ENSG00000108786	HSD17B1	hydroxysteroid 17-beta dehydrogenase 1	GO:0048731
ENSG00000108797	CNTNAP1	contactin associated protein 1	GO:0048731
ENSG00000108798	ABI3	ABI family member 3	GO:0048731
ENSG00000108799	EZH1	enhancer of zeste 1 polycomb repressive complex 2 subunit	GO:0048731
ENSG00000108819	PPP1R9B	protein phosphatase 1 regulatory subunit 9B	GO:0048731
ENSG00000108821	COL1A1	collagen type I alpha 1 chain	GO:0048731
ENSG00000108830	RND2	Rho family GTPase 2	GO:0048731
ENSG00000108840	HDAC5	histone deacetylase 5	GO:0048731
ENSG00000108946	PRKAR1A	protein kinase cAMP-dependent type I regulatory subunit alpha	GO:0048731
ENSG00000108947	EFNB3	ephrin B3	GO:0048731
ENSG00000108953	YWHAE	tyrosine 3-monooxygenase/tryptophan 5-monooxygenase activation protein epsilon	GO:0048731
ENSG00000108960	MMD	monocyte to macrophage differentiation associated	GO:0048731
ENSG00000108984	MAP2K6	mitogen-activated protein kinase kinase 6	GO:0048731
ENSG00000109062	NHERF1	NHERF family PDZ scaffold protein 1	GO:0048731
ENSG00000109072	VTN	vitronectin	GO:0048731
ENSG00000109083	IFT20	intraflagellar transport 20	GO:0048731
ENSG00000109099	PMP22	peripheral myelin protein 22	GO:0048731
ENSG00000109101	FOXN1	forkhead box N1	GO:0048731
ENSG00000109103	UNC119	unc-119 lipid binding chaperone	GO:0048731
ENSG00000109111	SUPT6H	SPT6 homolog, histone chaperone and transcription elongation factor	GO:0048731
ENSG00000109132	PHOX2B	paired like homeobox 2B	GO:0048731
ENSG00000109321	AREG	amphiregulin	GO:0048731
ENSG00000109458	GAB1	GRB2 associated binding protein 1	GO:0048731
ENSG00000109471	IL2	interleukin 2	GO:0048731
ENSG00000109472	CPE	carboxypeptidase E	GO:0048731
ENSG00000109501	WFS1	wolframin ER transmembrane glycoprotein	GO:0048731
ENSG00000109670	FBXW7	F-box and WD repeat domain containing 7	GO:0048731
ENSG00000109685	NSD2	nuclear receptor binding SET domain protein 2	GO:0048731
ENSG00000109705	NKX3-2	NK3 homeobox 2	GO:0048731
ENSG00000109738	GLRB	glycine receptor beta	GO:0048731
ENSG00000109756	RAPGEF2	Rap guanine nucleotide exchange factor 2	GO:0048731
ENSG00000109814	UGDH	UDP-glucose 6-dehydrogenase	GO:0048731
ENSG00000109846	CRYAB	crystallin alpha B	GO:0048731
ENSG00000109851	DBX1	developing brain homeobox 1	GO:0048731
ENSG00000109854	HTATIP2	HIV-1 Tat interactive protein 2	GO:0048731
ENSG00000109861	CTSC	cathepsin C	GO:0048731
ENSG00000109906	ZBTB16	zinc finger and BTB domain containing 16	GO:0048731
ENSG00000109917	ZPR1	ZPR1 zinc finger	GO:0048731
ENSG00000109944	JHY	junctional cadherin complex regulator	GO:0048731
ENSG00000110047	EHD1	EH domain containing 1	GO:0048731
ENSG00000110066	KMT5B	lysine methyltransferase 5B	GO:0048731
ENSG00000110076	NRXN2	neurexin 2	GO:0048731
ENSG00000110090	CPT1A	carnitine palmitoyltransferase 1A	GO:0048731
ENSG00000110092	CCND1	cyclin D1	GO:0048731
ENSG00000110148	CCKBR	cholecystokinin B receptor	GO:0048731
ENSG00000110171	TRIM3	tripartite motif containing 3	GO:0048731
ENSG00000110195	FOLR1	folate receptor alpha	GO:0048731
ENSG00000110244	APOA4	apolipoprotein A4	GO:0048731
ENSG00000110321	EIF4G2	eukaryotic translation initiation factor 4 gamma 2	GO:0048731
ENSG00000110367	DDX6	DEAD-box helicase 6	GO:0048731
ENSG00000110395	CBL	Cbl proto-oncogene	GO:0048731
ENSG00000110400	NECTIN1	nectin cell adhesion molecule 1	GO:0048731
ENSG00000110436	SLC1A2	solute carrier family 1 member 2	GO:0048731
ENSG00000110492	MDK	midkine	GO:0048731
ENSG00000110497	AMBRA1	autophagy and beclin 1 regulator 1	GO:0048731
ENSG00000110680	CALCA	calcitonin related polypeptide alpha	GO:0048731
ENSG00000110693	SOX6	SRY-box transcription factor 6	GO:0048731
ENSG00000110697	PITPNM1	phosphatidylinositol transfer protein membrane associated 1	GO:0048731
ENSG00000110719	TCIRG1	T cell immune regulator 1, ATPase H+ transporting V0 subunit a3	GO:0048731
ENSG00000110880	CORO1C	coronin 1C	GO:0048731
ENSG00000110888	CAPRIN2	caprin family member 2	GO:0048731
ENSG00000110911	SLC11A2	solute carrier family 11 member 2	GO:0048731
ENSG00000110955	ATP5F1B	ATP synthase F1 subunit beta	GO:0048731
ENSG00000110958	PTGES3	prostaglandin E synthase 3	GO:0048731
ENSG00000111049	MYF5	myogenic factor 5	GO:0048731
ENSG00000111077	TNS2	tensin 2	GO:0048731
ENSG00000111087	GLI1	GLI family zinc finger 1	GO:0048731
ENSG00000111144	LTA4H	leukotriene A4 hydrolase	GO:0048731
ENSG00000111145	ELK3	ETS transcription factor ELK3	GO:0048731
ENSG00000111186	WNT5B	Wnt family member 5B	GO:0048731
ENSG00000111199	TRPV4	transient receptor potential cation channel subfamily V member 4	GO:0048731
ENSG00000111241	FGF6	fibroblast growth factor 6	GO:0048731
ENSG00000111245	MYL2	myosin light chain 2	GO:0048731
ENSG00000111249	CUX2	cut like homeobox 2	GO:0048731
ENSG00000111262	KCNA1	potassium voltage-gated channel subfamily A member 1	GO:0048731
ENSG00000111276	CDKN1B	cyclin dependent kinase inhibitor 1B	GO:0048731
ENSG00000111321	LTBR	lymphotoxin beta receptor	GO:0048731
ENSG00000111341	MGP	matrix Gla protein	GO:0048731
ENSG00000111344	RASAL1	RAS protein activator like 1	GO:0048731
ENSG00000111361	EIF2B1	eukaryotic translation initiation factor 2B subunit alpha	GO:0048731
ENSG00000111424	VDR	vitamin D receptor	GO:0048731
ENSG00000111432	FZD10	frizzled class receptor 10	GO:0048731
ENSG00000111537	IFNG	interferon gamma	GO:0048731
ENSG00000111554	MDM1	Mdm1 nuclear protein	GO:0048731
ENSG00000111581	NUP107	nucleoporin 107	GO:0048731
ENSG00000111602	TIMELESS	timeless circadian regulator	GO:0048731
ENSG00000111642	CHD4	chromodomain helicase DNA binding protein 4	GO:0048731
ENSG00000111676	ATN1	atrophin 1	GO:0048731
ENSG00000111678	C12orf57	chromosome 12 open reading frame 57	GO:0048731
ENSG00000111707	SUDS3	SDS3 homolog, SIN3A corepressor complex component	GO:0048731
ENSG00000111732	AICDA	activation induced cytidine deaminase	GO:0048731
ENSG00000111737	RAB35	RAB35, member RAS oncogene family	GO:0048731
ENSG00000111783	RFX4	regulatory factor X4	GO:0048731
ENSG00000111802	TDP2	tyrosyl-DNA phosphodiesterase 2	GO:0048731
ENSG00000111860	CEP85L	centrosomal protein 85 like	GO:0048731
ENSG00000111863	ADTRP	androgen dependent TFPI regulating protein	GO:0048731
ENSG00000111913	RIPOR2	RHO family interacting cell polarization regulator 2	GO:0048731
ENSG00000111961	SASH1	SAM and SH3 domain containing 1	GO:0048731
ENSG00000111962	UST	uronyl 2-sulfotransferase	GO:0048731
ENSG00000112033	PPARD	peroxisome proliferator activated receptor delta	GO:0048731
ENSG00000112038	OPRM1	opioid receptor mu 1	GO:0048731
ENSG00000112041	TULP1	TUB like protein 1	GO:0048731
ENSG00000112062	MAPK14	mitogen-activated protein kinase 14	GO:0048731
ENSG00000112116	IL17F	interleukin 17F	GO:0048731
ENSG00000112130	RNF8	ring finger protein 8	GO:0048731
ENSG00000112137	PHACTR1	phosphatase and actin regulator 1	GO:0048731
ENSG00000112139	MDGA1	MAM domain containing glycosylphosphatidylinositol anchor 1	GO:0048731
ENSG00000112175	BMP5	bone morphogenetic protein 5	GO:0048731
ENSG00000112183	RBM24	RNA binding motif protein 24	GO:0048731
ENSG00000112210	RAB23	RAB23, member RAS oncogene family	GO:0048731
ENSG00000112238	PRDM13	PR/SET domain 13	GO:0048731
ENSG00000112246	SIM1	SIM bHLH transcription factor 1	GO:0048731
ENSG00000112276	BVES	blood vessel epicardial substance	GO:0048731
ENSG00000112290	WASF1	WASP family member 1	GO:0048731
ENSG00000112293	GPLD1	glycosylphosphatidylinositol specific phospholipase D1	GO:0048731
ENSG00000112294	ALDH5A1	aldehyde dehydrogenase 5 family member A1	GO:0048731
ENSG00000112333	NR2E1	nuclear receptor subfamily 2 group E member 1	GO:0048731
ENSG00000112335	SNX3	sorting nexin 3	GO:0048731
ENSG00000112357	PEX7	peroxisomal biogenesis factor 7	GO:0048731
ENSG00000112367	FIG4	FIG4 phosphoinositide 5-phosphatase	GO:0048731
ENSG00000112414	ADGRG6	adhesion G protein-coupled receptor G6	GO:0048731
ENSG00000112425	EPM2A	EPM2A glucan phosphatase, laforin	GO:0048731
ENSG00000112486	CCR6	C-C motif chemokine receptor 6	GO:0048731
ENSG00000112531	QKI	QKI, KH domain containing RNA binding	GO:0048731
ENSG00000112559	MDFI	MyoD family inhibitor	GO:0048731
ENSG00000112562	SMOC2	SPARC related modular calcium binding 2	GO:0048731
ENSG00000112619	PRPH2	peripherin 2	GO:0048731
ENSG00000112640	PPP2R5D	protein phosphatase 2 regulatory subunit B'delta	GO:0048731
ENSG00000112655	PTK7	protein tyrosine kinase 7 (inactive)	GO:0048731
ENSG00000112658	SRF	serum response factor	GO:0048731
ENSG00000112697	TMEM30A	transmembrane protein 30A	GO:0048731
ENSG00000112715	VEGFA	vascular endothelial growth factor A	GO:0048731
ENSG00000112761	CCN6	cellular communication network factor 6	GO:0048731
ENSG00000112769	LAMA4	laminin subunit alpha 4	GO:0048731
ENSG00000112837	TBX18	T-box transcription factor 18	GO:0048731
ENSG00000112852	PCDHB2	protocadherin beta 2	GO:0048731
ENSG00000112893	MAN2A1	mannosidase alpha class 2A member 1	GO:0048731
ENSG00000112902	SEMA5A	semaphorin 5A	GO:0048731
ENSG00000112964	GHR	growth hormone receptor	GO:0048731
ENSG00000112981	NME5	NME/NM23 family member 5	GO:0048731
ENSG00000113083	LOX	lysyl oxidase	GO:0048731
ENSG00000113100	CDH9	cadherin 9	GO:0048731
ENSG00000113140	SPARC	secreted protein acidic and cysteine rich	GO:0048731
ENSG00000113163	CERT1	ceramide transporter 1	GO:0048731
ENSG00000113196	HAND1	heart and neural crest derivatives expressed 1	GO:0048731
ENSG00000113205	PCDHB3	protocadherin beta 3	GO:0048731
ENSG00000113209	PCDHB5	protocadherin beta 5	GO:0048731
ENSG00000113211	PCDHB6	protocadherin beta 6	GO:0048731
ENSG00000113212	PCDHB7	protocadherin beta 7	GO:0048731
ENSG00000113248	PCDHB15	protocadherin beta 15	GO:0048731
ENSG00000113262	GRM6	glutamate metabotropic receptor 6	GO:0048731
ENSG00000113273	ARSB	arylsulfatase B	GO:0048731
ENSG00000113296	THBS4	thrombospondin 4	GO:0048731
ENSG00000113302	IL12B	interleukin 12B	GO:0048731
ENSG00000113318	MSH3	mutS homolog 3	GO:0048731
ENSG00000113327	GABRG2	gamma-aminobutyric acid type A receptor subunit gamma2	GO:0048731
ENSG00000113389	NPR3	natriuretic peptide receptor 3	GO:0048731
ENSG00000113430	IRX4	iroquois homeobox 4	GO:0048731
ENSG00000113456	RAD1	RAD1 checkpoint DNA exonuclease	GO:0048731
ENSG00000113494	PRLR	prolactin receptor	GO:0048731
ENSG00000113520	IL4	interleukin 4	GO:0048731
ENSG00000113532	ST8SIA4	ST8 alpha-N-acetyl-neuraminide alpha-2,8-sialyltransferase 4	GO:0048731
ENSG00000113555	PCDH12	protocadherin 12	GO:0048731
ENSG00000113578	FGF1	fibroblast growth factor 1	GO:0048731
ENSG00000113580	NR3C1	nuclear receptor subfamily 3 group C member 1	GO:0048731
ENSG00000113657	DPYSL3	dihydropyrimidinase like 3	GO:0048731
ENSG00000113658	SMAD5	SMAD family member 5	GO:0048731
ENSG00000113721	PDGFRB	platelet derived growth factor receptor beta	GO:0048731
ENSG00000113722	CDX1	caudal type homeobox 1	GO:0048731
ENSG00000113758	DBN1	drebrin 1	GO:0048731
ENSG00000113763	UNC5A	unc-5 netrin receptor A	GO:0048731
ENSG00000113905	HRG	histidine rich glycoprotein	GO:0048731
ENSG00000113916	BCL6	BCL6 transcription repressor	GO:0048731
ENSG00000113971	NPHP3	nephrocystin 3	GO:0048731
ENSG00000114019	AMOTL2	angiomotin like 2	GO:0048731
ENSG00000114062	UBE3A	ubiquitin protein ligase E3A	GO:0048731
ENSG00000114126	TFDP2	transcription factor Dp-2	GO:0048731
ENSG00000114166	KAT2B	lysine acetyltransferase 2B	GO:0048731
ENSG00000114200	BCHE	butyrylcholinesterase	GO:0048731
ENSG00000114209	PDCD10	programmed cell death 10	GO:0048731
ENSG00000114251	WNT5A	Wnt family member 5A	GO:0048731
ENSG00000114279	FGF12	fibroblast growth factor 12	GO:0048731
ENSG00000114315	HES1	hes family bHLH transcription factor 1	GO:0048731
ENSG00000114346	ECT2	epithelial cell transforming 2	GO:0048731
ENSG00000114349	GNAT1	G protein subunit alpha transducin 1	GO:0048731
ENSG00000114378	HYAL1	hyaluronidase 1	GO:0048731
ENSG00000114391	RPL24	ribosomal protein L24	GO:0048731
ENSG00000114416	FXR1	FMR1 autosomal homolog 1	GO:0048731
ENSG00000114423	CBLB	Cbl proto-oncogene B	GO:0048731
ENSG00000114439	BBX	BBX high mobility group box domain containing	GO:0048731
ENSG00000114446	IFT57	intraflagellar transport 57	GO:0048731
ENSG00000114450	GNB4	G protein subunit beta 4	GO:0048731
ENSG00000114554	PLXNA1	plexin A1	GO:0048731
ENSG00000114646	CSPG5	chondroitin sulfate proteoglycan 5	GO:0048731
ENSG00000114739	ACVR2B	activin A receptor type 2B	GO:0048731
ENSG00000114742	WDR48	WD repeat domain 48	GO:0048731
ENSG00000114745	GORASP1	golgi reassembly stacking protein 1	GO:0048731
ENSG00000114854	TNNC1	troponin C1, slow skeletal and cardiac type	GO:0048731
ENSG00000114859	CLCN2	chloride voltage-gated channel 2	GO:0048731
ENSG00000114861	FOXP1	forkhead box P1	GO:0048731
ENSG00000114867	EIF4G1	eukaryotic translation initiation factor 4 gamma 1	GO:0048731
ENSG00000114948	ADAM23	ADAM metallopeptidase domain 23	GO:0048731
ENSG00000114956	DGUOK	deoxyguanosine kinase	GO:0048731
ENSG00000114999	TTL	tubulin tyrosine ligase	GO:0048731
ENSG00000115008	IL1A	interleukin 1 alpha	GO:0048731
ENSG00000115020	PIKFYVE	phosphoinositide kinase, FYVE-type zinc finger containing	GO:0048731
ENSG00000115053	NCL	nucleolin	GO:0048731
ENSG00000115109	EPB41L5	erythrocyte membrane protein band 4.1 like 5	GO:0048731
ENSG00000115112	TFCP2L1	transcription factor CP2 like 1	GO:0048731
ENSG00000115170	ACVR1	activin A receptor type 1	GO:0048731
ENSG00000115204	MPV17	mitochondrial inner membrane protein MPV17	GO:0048731
ENSG00000115211	EIF2B4	eukaryotic translation initiation factor 2B subunit delta	GO:0048731
ENSG00000115221	ITGB6	integrin subunit beta 6	GO:0048731
ENSG00000115232	ITGA4	integrin subunit alpha 4	GO:0048731
ENSG00000115234	SNX17	sorting nexin 17	GO:0048731
ENSG00000115266	APC2	APC regulator of WNT signaling pathway 2	GO:0048731
ENSG00000115297	TLX2	T cell leukemia homeobox 2	GO:0048731
ENSG00000115306	SPTBN1	spectrin beta, non-erythrocytic 1	GO:0048731
ENSG00000115310	RTN4	reticulon 4	GO:0048731
ENSG00000115317	HTRA2	HtrA serine peptidase 2	GO:0048731
ENSG00000115318	LOXL3	lysyl oxidase like 3	GO:0048731
ENSG00000115355	CCDC88A	coiled-coil domain containing 88A	GO:0048731
ENSG00000115380	EFEMP1	EGF containing fibulin extracellular matrix protein 1	GO:0048731
ENSG00000115414	FN1	fibronectin 1	GO:0048731
ENSG00000115415	STAT1	signal transducer and activator of transcription 1	GO:0048731
ENSG00000115461	IGFBP5	insulin like growth factor binding protein 5	GO:0048731
ENSG00000115468	EFHD1	EF-hand domain family member D1	GO:0048731
ENSG00000115507	OTX1	orthodenticle homeobox 1	GO:0048731
ENSG00000115539	PDCL3	phosducin like 3	GO:0048731
ENSG00000115593	SMYD1	SET and MYND domain containing 1	GO:0048731
ENSG00000115596	WNT6	Wnt family member 6	GO:0048731
ENSG00000115641	FHL2	four and a half LIM domains 2	GO:0048731
ENSG00000115657	ABCB6	ATP binding cassette subfamily B member 6 (Langereis blood group)	GO:0048731
ENSG00000115694	STK25	serine/threonine kinase 25	GO:0048731
ENSG00000115738	ID2	inhibitor of DNA binding 2	GO:0048731
ENSG00000115758	ODC1	ornithine decarboxylase 1	GO:0048731
ENSG00000115808	STRN	striatin	GO:0048731
ENSG00000115839	RAB3GAP1	RAB3 GTPase activating protein catalytic subunit 1	GO:0048731
ENSG00000115844	DLX2	distal-less homeobox 2	GO:0048731
ENSG00000115884	SDC1	syndecan 1	GO:0048731
ENSG00000115904	SOS1	SOS Ras/Rac guanine nucleotide exchange factor 1	GO:0048731
ENSG00000115966	ATF2	activating transcription factor 2	GO:0048731
ENSG00000115993	TRAK2	trafficking kinesin protein 2	GO:0048731
ENSG00000116016	EPAS1	endothelial PAS domain protein 1	GO:0048731
ENSG00000116035	VAX2	ventral anterior homeobox 2	GO:0048731
ENSG00000116044	NFE2L2	NFE2 like bZIP transcription factor 2	GO:0048731
ENSG00000116062	MSH6	mutS homolog 6	GO:0048731
ENSG00000116106	EPHA4	EPH receptor A4	GO:0048731
ENSG00000116132	PRRX1	paired related homeobox 1	GO:0048731
ENSG00000116133	DHCR24	24-dehydrocholesterol reductase	GO:0048731
ENSG00000116141	MARK1	microtubule affinity regulating kinase 1	GO:0048731
ENSG00000116147	TNR	tenascin R	GO:0048731
ENSG00000116161	CACYBP	calcyclin binding protein	GO:0048731
ENSG00000116183	PAPPA2	pappalysin 2	GO:0048731
ENSG00000116218	NPHS2	NPHS2 stomatin family member, podocin	GO:0048731
ENSG00000116254	CHD5	chromodomain helicase DNA binding protein 5	GO:0048731
ENSG00000116266	STXBP3	syntaxin binding protein 3	GO:0048731
ENSG00000116285	ERRFI1	ERBB receptor feedback inhibitor 1	GO:0048731
ENSG00000116455	WDR77	WD repeat domain 77	GO:0048731
ENSG00000116459	ATP5PB	ATP synthase peripheral stalk-membrane subunit b	GO:0048731
ENSG00000116473	RAP1A	RAP1A, member of RAS oncogene family	GO:0048731
ENSG00000116478	HDAC1	histone deacetylase 1	GO:0048731
ENSG00000116539	ASH1L	ASH1 like histone lysine methyltransferase	GO:0048731
ENSG00000116584	ARHGEF2	Rho/Rac guanine nucleotide exchange factor 2	GO:0048731
ENSG00000116604	MEF2D	myocyte enhancer factor 2D	GO:0048731
ENSG00000116641	DOCK7	dedicator of cytokinesis 7	GO:0048731
ENSG00000116670	MAD2L2	mitotic arrest deficient 2 like 2	GO:0048731
ENSG00000116678	LEPR	leptin receptor	GO:0048731
ENSG00000116688	MFN2	mitofusin 2	GO:0048731
ENSG00000116717	GADD45A	growth arrest and DNA damage inducible alpha	GO:0048731
ENSG00000116729	WLS	Wnt ligand secretion mediator	GO:0048731
ENSG00000116741	RGS2	regulator of G protein signaling 2	GO:0048731
ENSG00000116745	RPE65	retinoid isomerohydrolase RPE65	GO:0048731
ENSG00000116747	RO60	Ro60, Y RNA binding protein	GO:0048731
ENSG00000116750	UCHL5	ubiquitin C-terminal hydrolase L5	GO:0048731
ENSG00000116761	CTH	cystathionine gamma-lyase	GO:0048731
ENSG00000116874	WARS2	tryptophanyl tRNA synthetase 2, mitochondrial	GO:0048731
ENSG00000116906	GNPAT	glyceronephosphate O-acyltransferase	GO:0048731
ENSG00000116962	NID1	nidogen 1	GO:0048731
ENSG00000116977	LGALS8	galectin 8	GO:0048731
ENSG00000116983	HPCAL4	hippocalcin like 4	GO:0048731
ENSG00000116984	MTR	5-methyltetrahydrofolate-homocysteine methyltransferase	GO:0048731
ENSG00000116985	BMP8B	bone morphogenetic protein 8b	GO:0048731
ENSG00000116990	MYCL	MYCL proto-oncogene, bHLH transcription factor	GO:0048731
ENSG00000117020	AKT3	AKT serine/threonine kinase 3	GO:0048731
ENSG00000117054	ACADM	acyl-CoA dehydrogenase medium chain	GO:0048731
ENSG00000117114	ADGRL2	adhesion G protein-coupled receptor L2	GO:0048731
ENSG00000117115	PADI2	peptidyl arginine deiminase 2	GO:0048731
ENSG00000117122	MFAP2	microfibril associated protein 2	GO:0048731
ENSG00000117139	KDM5B	lysine demethylase 5B	GO:0048731
ENSG00000117152	RGS4	regulator of G protein signaling 4	GO:0048731
ENSG00000117154	IGSF21	immunoglobin superfamily member 21	GO:0048731
ENSG00000117280	RAB29	RAB29, member RAS oncogene family	GO:0048731
ENSG00000117281	CD160	CD160 molecule	GO:0048731
ENSG00000117298	ECE1	endothelin converting enzyme 1	GO:0048731
ENSG00000117318	ID3	inhibitor of DNA binding 3	GO:0048731
ENSG00000117362	APH1A	aph-1 homolog A, gamma-secretase subunit	GO:0048731
ENSG00000117385	P3H1	prolyl 3-hydroxylase 1	GO:0048731
ENSG00000117394	SLC2A1	solute carrier family 2 member 1	GO:0048731
ENSG00000117399	CDC20	cell division cycle 20	GO:0048731
ENSG00000117407	ARTN	artemin	GO:0048731
ENSG00000117411	B4GALT2	beta-1,4-galactosyltransferase 2	GO:0048731
ENSG00000117450	PRDX1	peroxiredoxin 1	GO:0048731
ENSG00000117461	PIK3R3	phosphoinositide-3-kinase regulatory subunit 3	GO:0048731
ENSG00000117525	F3	coagulation factor III, tissue factor	GO:0048731
ENSG00000117560	FASLG	Fas ligand	GO:0048731
ENSG00000117586	TNFSF4	TNF superfamily member 4	GO:0048731
ENSG00000117594	HSD11B1	hydroxysteroid 11-beta dehydrogenase 1	GO:0048731
ENSG00000117598	PLPPR5	phospholipid phosphatase related 5	GO:0048731
ENSG00000117600	PLPPR4	phospholipid phosphatase related 4	GO:0048731
ENSG00000117632	STMN1	stathmin 1	GO:0048731
ENSG00000117676	RPS6KA1	ribosomal protein S6 kinase A1	GO:0048731
ENSG00000117707	PROX1	prospero homeobox 1	GO:0048731
ENSG00000117713	ARID1A	AT-rich interaction domain 1A	GO:0048731
ENSG00000117724	CENPF	centromere protein F	GO:0048731
ENSG00000118046	STK11	serine/threonine kinase 11	GO:0048731
ENSG00000118058	KMT2A	lysine methyltransferase 2A	GO:0048731
ENSG00000118137	APOA1	apolipoprotein A1	GO:0048731
ENSG00000118193	KIF14	kinesin family member 14	GO:0048731
ENSG00000118194	TNNT2	troponin T2, cardiac type	GO:0048731
ENSG00000118200	CAMSAP2	calmodulin regulated spectrin associated protein family member 2	GO:0048731
ENSG00000118217	ATF6	activating transcription factor 6	GO:0048731
ENSG00000118231	CRYGD	crystallin gamma D	GO:0048731
ENSG00000118257	NRP2	neuropilin 2	GO:0048731
ENSG00000118260	CREB1	cAMP responsive element binding protein 1	GO:0048731
ENSG00000118263	KLF7	KLF transcription factor 7	GO:0048731
ENSG00000118276	B4GALT6	beta-1,4-galactosyltransferase 6	GO:0048731
ENSG00000118432	CNR1	cannabinoid receptor 1	GO:0048731
ENSG00000118503	TNFAIP3	TNF alpha induced protein 3	GO:0048731
ENSG00000118513	MYB	MYB proto-oncogene, transcription factor	GO:0048731
ENSG00000118515	SGK1	serum/glucocorticoid regulated kinase 1	GO:0048731
ENSG00000118523	CCN2	cellular communication network factor 2	GO:0048731
ENSG00000118526	TCF21	transcription factor 21	GO:0048731
ENSG00000118620	ZNF430	zinc finger protein 430	GO:0048731
ENSG00000118702	GHRH	growth hormone releasing hormone	GO:0048731
ENSG00000118707	TGIF2	TGFB induced factor homeobox 2	GO:0048731
ENSG00000118733	OLFM3	olfactomedin 3	GO:0048731
ENSG00000118762	PKD2	polycystin 2, transient receptor potential cation channel	GO:0048731
ENSG00000118785	SPP1	secreted phosphoprotein 1	GO:0048731
ENSG00000118946	PCDH17	protocadherin 17	GO:0048731
ENSG00000119042	SATB2	SATB homeobox 2	GO:0048731
ENSG00000119125	GDA	guanine deaminase	GO:0048731
ENSG00000119147	ECRG4	ECRG4 augurin precursor	GO:0048731
ENSG00000119185	ITGB1BP1	integrin subunit beta 1 binding protein 1	GO:0048731
ENSG00000119283	TRIM67	tripartite motif containing 67	GO:0048731
ENSG00000119328	ABITRAM	actin binding transcription modulator	GO:0048731
ENSG00000119397	CNTRL	centriolin	GO:0048731
ENSG00000119401	TRIM32	tripartite motif containing 32	GO:0048731
ENSG00000119457	SLC46A2	solute carrier family 46 member 2	GO:0048731
ENSG00000119487	MAPKAP1	MAPK associated protein 1	GO:0048731
ENSG00000119541	VPS4B	vacuolar protein sorting 4 homolog B	GO:0048731
ENSG00000119547	ONECUT2	one cut homeobox 2	GO:0048731
ENSG00000119574	ZBTB45	zinc finger and BTB domain containing 45	GO:0048731
ENSG00000119608	PROX2	prospero homeobox 2	GO:0048731
ENSG00000119630	PGF	placental growth factor	GO:0048731
ENSG00000119669	IRF2BPL	interferon regulatory factor 2 binding protein like	GO:0048731
ENSG00000119685	TTLL5	tubulin tyrosine ligase like 5	GO:0048731
ENSG00000119699	TGFB3	transforming growth factor beta 3	GO:0048731
ENSG00000119714	GPR68	G protein-coupled receptor 68	GO:0048731
ENSG00000119718	EIF2B2	eukaryotic translation initiation factor 2B subunit beta	GO:0048731
ENSG00000119772	DNMT3A	DNA methyltransferase 3 alpha	GO:0048731
ENSG00000119782	FKBP1B	FKBP prolyl isomerase 1B	GO:0048731
ENSG00000119866	BCL11A	BCL11 transcription factor A	GO:0048731
ENSG00000119878	CRIPT	CXXC repeat containing interactor of PDZ3 domain	GO:0048731
ENSG00000119888	EPCAM	epithelial cell adhesion molecule	GO:0048731
ENSG00000119919	NKX2-3	NK2 homeobox 3	GO:0048731
ENSG00000119969	HELLS	helicase, lymphoid specific	GO:0048731
ENSG00000120008	WDR11	WD repeat domain 11	GO:0048731
ENSG00000120049	KCNIP2	potassium voltage-gated channel interacting protein 2	GO:0048731
ENSG00000120057	SFRP5	secreted frizzled related protein 5	GO:0048731
ENSG00000120063	GNA13	G protein subunit alpha 13	GO:0048731
ENSG00000120068	HOXB8	homeobox B8	GO:0048731
ENSG00000120075	HOXB5	homeobox B5	GO:0048731
ENSG00000120088	CRHR1	corticotropin releasing hormone receptor 1	GO:0048731
ENSG00000120093	HOXB3	homeobox B3	GO:0048731
ENSG00000120094	HOXB1	homeobox B1	GO:0048731
ENSG00000120149	MSX2	msh homeobox 2	GO:0048731
ENSG00000120156	TEK	TEK receptor tyrosine kinase	GO:0048731
ENSG00000120217	CD274	CD274 molecule	GO:0048731
ENSG00000120254	MTHFD1L	methylenetetrahydrofolate dehydrogenase (NADP+ dependent) 1 like	GO:0048731
ENSG00000120322	PCDHB8	protocadherin beta 8	GO:0048731
ENSG00000120324	PCDHB10	protocadherin beta 10	GO:0048731
ENSG00000120327	PCDHB14	protocadherin beta 14	GO:0048731
ENSG00000120328	PCDHB12	protocadherin beta 12	GO:0048731
ENSG00000120332	TNN	tenascin N	GO:0048731
ENSG00000120370	GORAB	golgin, RAB6 interacting	GO:0048731
ENSG00000120451	SNX19	sorting nexin 19	GO:0048731
ENSG00000120498	TEX11	testis expressed 11	GO:0048731
ENSG00000120519	SLC10A7	solute carrier family 10 member 7	GO:0048731
ENSG00000120549	KIAA1217	KIAA1217	GO:0048731
ENSG00000120659	TNFSF11	TNF superfamily member 11	GO:0048731
ENSG00000120686	UFM1	ubiquitin fold modifier 1	GO:0048731
ENSG00000120708	TGFBI	transforming growth factor beta induced	GO:0048731
ENSG00000120729	MYOT	myotilin	GO:0048731
ENSG00000120738	EGR1	early growth response 1	GO:0048731
ENSG00000120742	SERP1	stress associated endoplasmic reticulum protein 1	GO:0048731
ENSG00000120756	PLS1	plastin 1	GO:0048731
ENSG00000120833	SOCS2	suppressor of cytokine signaling 2	GO:0048731
ENSG00000120868	APAF1	apoptotic peptidase activating factor 1	GO:0048731
ENSG00000120885	CLU	clusterin	GO:0048731
ENSG00000120899	PTK2B	protein tyrosine kinase 2 beta	GO:0048731
ENSG00000120907	ADRA1A	adrenoceptor alpha 1A	GO:0048731
ENSG00000120913	PDLIM2	PDZ and LIM domain 2	GO:0048731
ENSG00000120937	NPPB	natriuretic peptide B	GO:0048731
ENSG00000121039	RDH10	retinol dehydrogenase 10	GO:0048731
ENSG00000121068	TBX2	T-box transcription factor 2	GO:0048731
ENSG00000121075	TBX4	T-box transcription factor 4	GO:0048731
ENSG00000121361	KCNJ8	potassium inwardly rectifying channel subfamily J member 8	GO:0048731
ENSG00000121454	LHX4	LIM homeobox 4	GO:0048731
ENSG00000121570	DPPA4	developmental pluripotency associated 4	GO:0048731
ENSG00000121577	POPDC2	popeye domain containing 2	GO:0048731
ENSG00000121621	KIF18A	kinesin family member 18A	GO:0048731
ENSG00000121634	GJA8	gap junction protein alpha 8	GO:0048731
ENSG00000121691	CAT	catalase	GO:0048731
ENSG00000121742	GJB6	gap junction protein beta 6	GO:0048731
ENSG00000121753	ADGRB2	adhesion G protein-coupled receptor B2	GO:0048731
ENSG00000121807	CCR2	C-C motif chemokine receptor 2	GO:0048731
ENSG00000121853	GHSR	growth hormone secretagogue receptor	GO:0048731
ENSG00000121858	TNFSF10	TNF superfamily member 10	GO:0048731
ENSG00000121871	SLITRK3	SLIT and NTRK like family member 3	GO:0048731
ENSG00000121879	PIK3CA	phosphatidylinositol-4,5-bisphosphate 3-kinase catalytic subunit alpha	GO:0048731
ENSG00000121897	LIAS	lipoic acid synthetase	GO:0048731
ENSG00000121905	HPCA	hippocalcin	GO:0048731
ENSG00000121966	CXCR4	C-X-C motif chemokine receptor 4	GO:0048731
ENSG00000121989	ACVR2A	activin A receptor type 2A	GO:0048731
ENSG00000122085	MTERF4	mitochondrial transcription termination factor 4	GO:0048731
ENSG00000122367	LDB3	LIM domain binding 3	GO:0048731
ENSG00000122375	OPN4	opsin 4	GO:0048731
ENSG00000122376	SHLD2	shieldin complex subunit 2	GO:0048731
ENSG00000122512	PMS2	PMS1 homolog 2, mismatch repair system component	GO:0048731
ENSG00000122585	NPY	neuropeptide Y	GO:0048731
ENSG00000122591	HYCC1	hyccin PI4KA lipid kinase complex subunit 1	GO:0048731
ENSG00000122592	HOXA7	homeobox A7	GO:0048731
ENSG00000122641	INHBA	inhibin subunit beta A	GO:0048731
ENSG00000122691	TWIST1	twist family bHLH transcription factor 1	GO:0048731
ENSG00000122707	RECK	reversion inducing cysteine rich protein with kazal motifs	GO:0048731
ENSG00000122735	DNAI1	dynein axonemal intermediate chain 1	GO:0048731
ENSG00000122756	CNTFR	ciliary neurotrophic factor receptor	GO:0048731
ENSG00000122783	CYREN	cell cycle regulator of NHEJ	GO:0048731
ENSG00000122786	CALD1	caldesmon 1	GO:0048731
ENSG00000122859	NEUROG3	neurogenin 3	GO:0048731
ENSG00000122870	BICC1	BicC family RNA binding protein 1	GO:0048731
ENSG00000122877	EGR2	early growth response 2	GO:0048731
ENSG00000122966	CIT	citron rho-interacting serine/threonine kinase	GO:0048731
ENSG00000123080	CDKN2C	cyclin dependent kinase inhibitor 2C	GO:0048731
ENSG00000123095	BHLHE41	basic helix-loop-helix family member e41	GO:0048731
ENSG00000123124	WWP1	WW domain containing E3 ubiquitin protein ligase 1	GO:0048731
ENSG00000123131	PRDX4	peroxiredoxin 4	GO:0048731
ENSG00000123143	PKN1	protein kinase N1	GO:0048731
ENSG00000123268	ATF1	activating transcription factor 1	GO:0048731
ENSG00000123307	NEUROD4	neuronal differentiation 4	GO:0048731
ENSG00000123338	NCKAP1L	NCK associated protein 1 like	GO:0048731
ENSG00000123342	MMP19	matrix metallopeptidase 19	GO:0048731
ENSG00000123349	PFDN5	prefoldin subunit 5	GO:0048731
ENSG00000123358	NR4A1	nuclear receptor subfamily 4 group A member 1	GO:0048731
ENSG00000123384	LRP1	LDL receptor related protein 1	GO:0048731
ENSG00000123388	HOXC11	homeobox C11	GO:0048731
ENSG00000123473	STIL	STIL centriolar assembly protein	GO:0048731
ENSG00000123500	COL10A1	collagen type X alpha 1 chain	GO:0048731
ENSG00000123552	USP45	ubiquitin specific peptidase 45	GO:0048731
ENSG00000123560	PLP1	proteolipid protein 1	GO:0048731
ENSG00000123607	TTC21B	tetratricopeptide repeat domain 21B	GO:0048731
ENSG00000123610	TNFAIP6	TNF alpha induced protein 6	GO:0048731
ENSG00000123612	ACVR1C	activin A receptor type 1C	GO:0048731
ENSG00000123815	COQ8B	coenzyme Q8B	GO:0048731
ENSG00000123908	AGO2	argonaute RISC catalytic component 2	GO:0048731
ENSG00000123977	DAW1	dynein assembly factor with WD repeats 1	GO:0048731
ENSG00000123983	ACSL3	acyl-CoA synthetase long chain family member 3	GO:0048731
ENSG00000123999	INHA	inhibin subunit alpha	GO:0048731
ENSG00000124006	OBSL1	obscurin like cytoskeletal adaptor 1	GO:0048731
ENSG00000124126	PREX1	phosphatidylinositol-3,4,5-trisphosphate dependent Rac exchange factor 1	GO:0048731
ENSG00000124140	SLC12A5	solute carrier family 12 member 5	GO:0048731
ENSG00000124145	SDC4	syndecan 4	GO:0048731
ENSG00000124155	PIGT	phosphatidylinositol glycan anchor biosynthesis class T	GO:0048731
ENSG00000124171	PARD6B	par-6 family cell polarity regulator beta	GO:0048731
ENSG00000124181	PLCG1	phospholipase C gamma 1	GO:0048731
ENSG00000124193	SRSF6	serine and arginine rich splicing factor 6	GO:0048731
ENSG00000124205	EDN3	endothelin 3	GO:0048731
ENSG00000124212	PTGIS	prostaglandin I2 synthase	GO:0048731
ENSG00000124216	SNAI1	snail family transcriptional repressor 1	GO:0048731
ENSG00000124253	PCK1	phosphoenolpyruvate carboxykinase 1	GO:0048731
ENSG00000124302	CHST8	carbohydrate sulfotransferase 8	GO:0048731
ENSG00000124440	HIF3A	hypoxia inducible factor 3 subunit alpha	GO:0048731
ENSG00000124479	NDP	norrin cystine knot growth factor NDP	GO:0048731
ENSG00000124486	USP9X	ubiquitin specific peptidase 9 X-linked	GO:0048731
ENSG00000124507	PACSIN1	protein kinase C and casein kinase substrate in neurons 1	GO:0048731
ENSG00000124664	SPDEF	SAM pointed domain containing ETS transcription factor	GO:0048731
ENSG00000124733	MEA1	male-enhanced antigen 1	GO:0048731
ENSG00000124762	CDKN1A	cyclin dependent kinase inhibitor 1A	GO:0048731
ENSG00000124766	SOX4	SRY-box transcription factor 4	GO:0048731
ENSG00000124772	CPNE5	copine 5	GO:0048731
ENSG00000124785	NRN1	neuritin 1	GO:0048731
ENSG00000124788	ATXN1	ataxin 1	GO:0048731
ENSG00000124813	RUNX2	RUNX family transcription factor 2	GO:0048731
ENSG00000124818	OPN5	opsin 5	GO:0048731
ENSG00000124827	GCM2	glial cells missing transcription factor 2	GO:0048731
ENSG00000124839	RAB17	RAB17, member RAS oncogene family	GO:0048731
ENSG00000124882	EREG	epiregulin	GO:0048731
ENSG00000124920	MYRF	myelin regulatory factor	GO:0048731
ENSG00000125084	WNT1	Wnt family member 1	GO:0048731
ENSG00000125124	BBS2	Bardet-Biedl syndrome 2	GO:0048731
ENSG00000125170	DOK4	docking protein 4	GO:0048731
ENSG00000125249	RAP2A	RAP2A, member of RAS oncogene family	GO:0048731
ENSG00000125266	EFNB2	ephrin B2	GO:0048731
ENSG00000125351	UPF3B	UPF3B regulator of nonsense mediated mRNA decay	GO:0048731
ENSG00000125363	AMELX	amelogenin X-linked	GO:0048731
ENSG00000125378	BMP4	bone morphogenetic protein 4	GO:0048731
ENSG00000125398	SOX9	SRY-box transcription factor 9	GO:0048731
ENSG00000125430	HS3ST3B1	heparan sulfate-glucosamine 3-sulfotransferase 3B1	GO:0048731
ENSG00000125450	NUP85	nucleoporin 85	GO:0048731
ENSG00000125492	BARHL1	BarH like homeobox 1	GO:0048731
ENSG00000125505	MBOAT7	membrane bound O-acyltransferase domain containing 7	GO:0048731
ENSG00000125533	BHLHE23	basic helix-loop-helix family member e23	GO:0048731
ENSG00000125538	IL1B	interleukin 1 beta	GO:0048731
ENSG00000125618	PAX8	paired box 8	GO:0048731
ENSG00000125629	INSIG2	insulin induced gene 2	GO:0048731
ENSG00000125650	PSPN	persephin	GO:0048731
ENSG00000125676	THOC2	THO complex subunit 2	GO:0048731
ENSG00000125686	MED1	mediator complex subunit 1	GO:0048731
ENSG00000125730	C3	complement C3	GO:0048731
ENSG00000125753	VASP	vasodilator stimulated phosphoprotein	GO:0048731
ENSG00000125775	SDCBP2	syndecan binding protein 2	GO:0048731
ENSG00000125779	PANK2	pantothenate kinase 2	GO:0048731
ENSG00000125798	FOXA2	forkhead box A2	GO:0048731
ENSG00000125812	GZF1	GDNF inducible zinc finger protein 1	GO:0048731
ENSG00000125813	PAX1	paired box 1	GO:0048731
ENSG00000125820	NKX2-2	NK2 homeobox 2	GO:0048731
ENSG00000125841	NRSN2	neurensin 2	GO:0048731
ENSG00000125845	BMP2	bone morphogenetic protein 2	GO:0048731
ENSG00000125848	FLRT3	fibronectin leucine rich transmembrane protein 3	GO:0048731
ENSG00000125850	OVOL2	ovo like zinc finger 2	GO:0048731
ENSG00000125851	PCSK2	proprotein convertase subtilisin/kexin type 2	GO:0048731
ENSG00000125861	GFRA4	GDNF family receptor alpha 4	GO:0048731
ENSG00000125863	MKKS	MKKS centrosomal shuttling protein	GO:0048731
ENSG00000125864	BFSP1	beaded filament structural protein 1	GO:0048731
ENSG00000125875	TBC1D20	TBC1 domain family member 20	GO:0048731
ENSG00000125878	TCF15	transcription factor 15	GO:0048731
ENSG00000125879	OTOR	otoraplin	GO:0048731
ENSG00000125931	CITED1	Cbp/p300 interacting transactivator with Glu/Asp rich carboxy-terminal domain 1	GO:0048731
ENSG00000125952	MAX	MYC associated factor X	GO:0048731
ENSG00000125965	GDF5	growth differentiation factor 5	GO:0048731
ENSG00000125966	MMP24	matrix metallopeptidase 24	GO:0048731
ENSG00000125968	ID1	inhibitor of DNA binding 1	GO:0048731
ENSG00000125977	EIF2S2	eukaryotic translation initiation factor 2 subunit beta	GO:0048731
ENSG00000126016	AMOT	angiomotin	GO:0048731
ENSG00000126226	PCID2	PCI domain containing 2	GO:0048731
ENSG00000126243	LRFN3	leucine rich repeat and fibronectin type III domain containing 3	GO:0048731
ENSG00000126267	COX6B1	cytochrome c oxidase subunit 6B1	GO:0048731
ENSG00000126351	THRA	thyroid hormone receptor alpha	GO:0048731
ENSG00000126368	NR1D1	nuclear receptor subfamily 1 group D member 1	GO:0048731
ENSG00000126457	PRMT1	protein arginine methyltransferase 1	GO:0048731
ENSG00000126458	RRAS	RAS related	GO:0048731
ENSG00000126524	SBDS	SBDS ribosome maturation factor	GO:0048731
ENSG00000126562	WNK4	WNK lysine deficient protein kinase 4	GO:0048731
ENSG00000126581	BECN1	beclin 1	GO:0048731
ENSG00000126583	PRKCG	protein kinase C gamma	GO:0048731
ENSG00000126603	GLIS2	GLIS family zinc finger 2	GO:0048731
ENSG00000126767	ELK1	ETS transcription factor ELK1	GO:0048731
ENSG00000126778	SIX1	SIX homeobox 1	GO:0048731
ENSG00000126785	RHOJ	ras homolog family member J	GO:0048731
ENSG00000126804	ZBTB1	zinc finger and BTB domain containing 1	GO:0048731
ENSG00000126861	OMG	oligodendrocyte myelin glycoprotein	GO:0048731
ENSG00000126870	DYNC2I1	dynein 2 intermediate chain 1	GO:0048731
ENSG00000126895	AVPR2	arginine vasopressin receptor 2	GO:0048731
ENSG00000126934	MAP2K2	mitogen-activated protein kinase kinase 2	GO:0048731
ENSG00000126953	TIMM8A	translocase of inner mitochondrial membrane 8A	GO:0048731
ENSG00000126970	ZC4H2	zinc finger C4H2-type containing	GO:0048731
ENSG00000127129	EDN2	endothelin 2	GO:0048731
ENSG00000127152	BCL11B	BCL11 transcription factor B	GO:0048731
ENSG00000127252	PLAAT1	phospholipase A and acyltransferase 1	GO:0048731
ENSG00000127329	PTPRB	protein tyrosine phosphatase receptor type B	GO:0048731
ENSG00000127377	CRYGN	crystallin gamma N	GO:0048731
ENSG00000127418	FGFRL1	fibroblast growth factor receptor like 1	GO:0048731
ENSG00000127445	PIN1	peptidylprolyl cis/trans isomerase, NIMA-interacting 1	GO:0048731
ENSG00000127528	KLF2	KLF transcription factor 2	GO:0048731
ENSG00000127554	GFER	growth factor, augmenter of liver regeneration	GO:0048731
ENSG00000127561	SYNGR3	synaptogyrin 3	GO:0048731
ENSG00000127578	WFIKKN1	WAP, follistatin/kazal, immunoglobulin, kunitz and netrin domain containing 1	GO:0048731
ENSG00000127603	MACF1	microtubule actin crosslinking factor 1	GO:0048731
ENSG00000127616	SMARCA4	SWI/SNF related, matrix associated, actin dependent regulator of chromatin, subfamily a, member 4	GO:0048731
ENSG00000127663	KDM4B	lysine demethylase 4B	GO:0048731
ENSG00000127837	AAMP	angio associated migratory cell protein	GO:0048731
ENSG00000127870	RNF6	ring finger protein 6	GO:0048731
ENSG00000127928	GNGT1	G protein subunit gamma transducin 1	GO:0048731
ENSG00000127952	STYXL1	serine/threonine/tyrosine interacting like 1	GO:0048731
ENSG00000128052	KDR	kinase insert domain receptor	GO:0048731
ENSG00000128165	ADM2	adrenomedullin 2	GO:0048731
ENSG00000128242	GAL3ST1	galactose-3-O-sulfotransferase 1	GO:0048731
ENSG00000128245	YWHAH	tyrosine 3-monooxygenase/tryptophan 5-monooxygenase activation protein eta	GO:0048731
ENSG00000128271	ADORA2A	adenosine A2a receptor	GO:0048731
ENSG00000128272	ATF4	activating transcription factor 4	GO:0048731
ENSG00000128309	MPST	mercaptopyruvate sulfurtransferase	GO:0048731
ENSG00000128342	LIF	LIF interleukin 6 family cytokine	GO:0048731
ENSG00000128482	RNF112	ring finger protein 112	GO:0048731
ENSG00000128564	VGF	VGF nerve growth factor inducible	GO:0048731
ENSG00000128567	PODXL	podocalyxin like	GO:0048731
ENSG00000128573	FOXP2	forkhead box P2	GO:0048731
ENSG00000128594	LRRC4	leucine rich repeat containing 4	GO:0048731
ENSG00000128602	SMO	smoothened, frizzled class receptor	GO:0048731
ENSG00000128606	LRRC17	leucine rich repeat containing 17	GO:0048731
ENSG00000128610	FEZF1	FEZ family zinc finger 1	GO:0048731
ENSG00000128645	HOXD1	homeobox D1	GO:0048731
ENSG00000128652	HOXD3	homeobox D3	GO:0048731
ENSG00000128656	CHN1	chimerin 1	GO:0048731
ENSG00000128699	ORMDL1	ORMDL sphingolipid biosynthesis regulator 1	GO:0048731
ENSG00000128709	HOXD9	homeobox D9	GO:0048731
ENSG00000128710	HOXD10	homeobox D10	GO:0048731
ENSG00000128713	HOXD11	homeobox D11	GO:0048731
ENSG00000128714	HOXD13	homeobox D13	GO:0048731
ENSG00000128791	TWSG1	twisted gastrulation BMP signaling modulator 1	GO:0048731
ENSG00000128805	ARHGAP22	Rho GTPase activating protein 22	GO:0048731
ENSG00000128829	EIF2AK4	eukaryotic translation initiation factor 2 alpha kinase 4	GO:0048731
ENSG00000128872	TMOD2	tropomodulin 2	GO:0048731
ENSG00000128881	TTBK2	tau tubulin kinase 2	GO:0048731
ENSG00000128886	ELL3	elongation factor for RNA polymerase II 3	GO:0048731
ENSG00000128917	DLL4	delta like canonical Notch ligand 4	GO:0048731
ENSG00000128918	ALDH1A2	aldehyde dehydrogenase 1 family member A2	GO:0048731
ENSG00000128951	DUT	deoxyuridine triphosphatase	GO:0048731
ENSG00000128965	CHAC1	ChaC glutathione specific gamma-glutamylcyclotransferase 1	GO:0048731
ENSG00000129038	LOXL1	lysyl oxidase like 1	GO:0048731
ENSG00000129116	PALLD	palladin, cytoskeletal associated protein	GO:0048731
ENSG00000129159	KCNC1	potassium voltage-gated channel subfamily C member 1	GO:0048731
ENSG00000129170	CSRP3	cysteine and glycine rich protein 3	GO:0048731
ENSG00000129173	E2F8	E2F transcription factor 8	GO:0048731
ENSG00000129194	SOX15	SRY-box transcription factor 15	GO:0048731
ENSG00000129244	ATP1B2	ATPase Na+/K+ transporting subunit beta 2	GO:0048731
ENSG00000129245	FXR2	FMR1 autosomal homolog 2	GO:0048731
ENSG00000129295	DNAAF11	dynein axonemal assembly factor 11	GO:0048731
ENSG00000129455	KLK8	kallikrein related peptidase 8	GO:0048731
ENSG00000129465	RIPK3	receptor interacting serine/threonine kinase 3	GO:0048731
ENSG00000129473	BCL2L2	BCL2 like 2	GO:0048731
ENSG00000129484	PARP2	poly(ADP-ribose) polymerase 2	GO:0048731
ENSG00000129514	FOXA1	forkhead box A1	GO:0048731
ENSG00000129535	NRL	neural retina leucine zipper	GO:0048731
ENSG00000129654	FOXJ1	forkhead box J1	GO:0048731
ENSG00000129682	FGF13	fibroblast growth factor 13	GO:0048731
ENSG00000129757	CDKN1C	cyclin dependent kinase inhibitor 1C	GO:0048731
ENSG00000129862	VCY1B	variable charge Y-linked 1B	GO:0048731
ENSG00000129864	VCY	variable charge Y-linked	GO:0048731
ENSG00000129991	TNNI3	troponin I3, cardiac type	GO:0048731
ENSG00000130024	PHF10	PHD finger protein 10	GO:0048731
ENSG00000130066	SAT1	spermidine/spermine N1-acetyltransferase 1	GO:0048731
ENSG00000130164	LDLR	low density lipoprotein receptor	GO:0048731
ENSG00000130175	PRKCSH	protein kinase C substrate 80K-H	GO:0048731
ENSG00000130203	APOE	apolipoprotein E	GO:0048731
ENSG00000130254	SAFB2	scaffold attachment factor B2	GO:0048731
ENSG00000130287	NCAN	neurocan	GO:0048731
ENSG00000130294	KIF1A	kinesin family member 1A	GO:0048731
ENSG00000130305	NSUN5	NOP2/Sun RNA methyltransferase 5	GO:0048731
ENSG00000130347	RTN4IP1	reticulon 4 interacting protein 1	GO:0048731
ENSG00000130368	MAS1	MAS1 proto-oncogene, G protein-coupled receptor	GO:0048731
ENSG00000130427	EPO	erythropoietin	GO:0048731
ENSG00000130449	ZSWIM6	zinc finger SWIM-type containing 6	GO:0048731
ENSG00000130477	UNC13A	unc-13 homolog A	GO:0048731
ENSG00000130479	MAP1S	microtubule associated protein 1S	GO:0048731
ENSG00000130508	PXDN	peroxidasin	GO:0048731
ENSG00000130540	SULT4A1	sulfotransferase family 4A member 1	GO:0048731
ENSG00000130558	OLFM1	olfactomedin 1	GO:0048731
ENSG00000130559	CAMSAP1	calmodulin regulated spectrin associated protein 1	GO:0048731
ENSG00000130635	COL5A1	collagen type V alpha 1 chain	GO:0048731
ENSG00000130638	ATXN10	ataxin 10	GO:0048731
ENSG00000130640	TUBGCP2	tubulin gamma complex associated protein 2	GO:0048731
ENSG00000130669	PAK4	p21 (RAC1) activated kinase 4	GO:0048731
ENSG00000130675	MNX1	motor neuron and pancreas homeobox 1	GO:0048731
ENSG00000130699	TAF4	TATA-box binding protein associated factor 4	GO:0048731
ENSG00000130700	GATA5	GATA binding protein 5	GO:0048731
ENSG00000130702	LAMA5	laminin subunit alpha 5	GO:0048731
ENSG00000130707	ASS1	argininosuccinate synthase 1	GO:0048731
ENSG00000130711	PRDM12	PR/SET domain 12	GO:0048731
ENSG00000130751	NPAS1	neuronal PAS domain protein 1	GO:0048731
ENSG00000130770	ATP5IF1	ATP synthase inhibitory factor subunit 1	GO:0048731
ENSG00000130787	HIP1R	huntingtin interacting protein 1 related	GO:0048731
ENSG00000130812	ANGPTL6	angiopoietin like 6	GO:0048731
ENSG00000130816	DNMT1	DNA methyltransferase 1	GO:0048731
ENSG00000130827	PLXNA3	plexin A3	GO:0048731
ENSG00000130940	CASZ1	castor zinc finger 1	GO:0048731
ENSG00000130948	HSD17B3	hydroxysteroid 17-beta dehydrogenase 3	GO:0048731
ENSG00000130988	RGN	regucalcin	GO:0048731
ENSG00000131018	SYNE1	spectrin repeat containing nuclear envelope protein 1	GO:0048731
ENSG00000131042	LILRB2	leukocyte immunoglobulin like receptor B2	GO:0048731
ENSG00000131089	ARHGEF9	Cdc42 guanine nucleotide exchange factor 9	GO:0048731
ENSG00000131094	C1QL1	complement C1q like 1	GO:0048731
ENSG00000131095	GFAP	glial fibrillary acidic protein	GO:0048731
ENSG00000131096	PYY	peptide YY	GO:0048731
ENSG00000131174	COX7B	cytochrome c oxidase subunit 7B	GO:0048731
ENSG00000131183	SLC34A1	solute carrier family 34 member 1	GO:0048731
ENSG00000131196	NFATC1	nuclear factor of activated T cells 1	GO:0048731
ENSG00000131203	IDO1	indoleamine 2,3-dioxygenase 1	GO:0048731
ENSG00000131238	PPT1	palmitoyl-protein thioesterase 1	GO:0048731
ENSG00000131264	CDX4	caudal type homeobox 4	GO:0048731
ENSG00000131409	LRRC4B	leucine rich repeat containing 4B	GO:0048731
ENSG00000131435	PDLIM4	PDZ and LIM domain 4	GO:0048731
ENSG00000131477	RAMP2	receptor activity modifying protein 2	GO:0048731
ENSG00000131507	NDFIP1	Nedd4 family interacting protein 1	GO:0048731
ENSG00000131584	ACAP3	ArfGAP with coiled-coil, ankyrin repeat and PH domains 3	GO:0048731
ENSG00000131620	ANO1	anoctamin 1	GO:0048731
ENSG00000131634	TMEM204	transmembrane protein 204	GO:0048731
ENSG00000131652	THOC6	THO complex subunit 6	GO:0048731
ENSG00000131668	BARX1	BARX homeobox 1	GO:0048731
ENSG00000131669	NINJ1	ninjurin 1	GO:0048731
ENSG00000131697	NPHP4	nephrocystin 4	GO:0048731
ENSG00000131711	MAP1B	microtubule associated protein 1B	GO:0048731
ENSG00000131759	RARA	retinoic acid receptor alpha	GO:0048731
ENSG00000131808	FSHB	follicle stimulating hormone subunit beta	GO:0048731
ENSG00000131845	ZNF304	zinc finger protein 304	GO:0048731
ENSG00000131873	CHSY1	chondroitin sulfate synthase 1	GO:0048731
ENSG00000131899	LLGL1	LLGL scribble cell polarity complex component 1	GO:0048731
ENSG00000131914	LIN28A	lin-28 homolog A	GO:0048731
ENSG00000132002	DNAJB1	DnaJ heat shock protein family (Hsp40) member B1	GO:0048731
ENSG00000132031	MATN3	matrilin 3	GO:0048731
ENSG00000132153	DHX30	DExH-box helicase 30	GO:0048731
ENSG00000132155	RAF1	Raf-1 proto-oncogene, serine/threonine kinase	GO:0048731
ENSG00000132170	PPARG	peroxisome proliferator activated receptor gamma	GO:0048731
ENSG00000132205	EMILIN2	elastin microfibril interfacer 2	GO:0048731
ENSG00000132326	PER2	period circadian regulator 2	GO:0048731
ENSG00000132329	RAMP1	receptor activity modifying protein 1	GO:0048731
ENSG00000132341	RAN	RAN, member RAS oncogene family	GO:0048731
ENSG00000132386	SERPINF1	serpin family F member 1	GO:0048731
ENSG00000132429	POPDC3	popeye domain containing 3	GO:0048731
ENSG00000132466	ANKRD17	ankyrin repeat domain 17	GO:0048731
ENSG00000132467	UTP3	UTP3 small subunit processome component	GO:0048731
ENSG00000132470	ITGB4	integrin subunit beta 4	GO:0048731
ENSG00000132478	UNK	unk zinc finger	GO:0048731
ENSG00000132510	KDM6B	lysine demethylase 6B	GO:0048731
ENSG00000132535	DLG4	discs large MAGUK scaffold protein 4	GO:0048731
ENSG00000132549	VPS13B	vacuolar protein sorting 13 homolog B	GO:0048731
ENSG00000132639	SNAP25	synaptosome associated protein 25	GO:0048731
ENSG00000132640	BTBD3	BTB domain containing 3	GO:0048731
ENSG00000132646	PCNA	proliferating cell nuclear antigen	GO:0048731
ENSG00000132669	RIN2	Ras and Rab interactor 2	GO:0048731
ENSG00000132671	SSTR4	somatostatin receptor 4	GO:0048731
ENSG00000132688	NES	nestin	GO:0048731
ENSG00000132692	BCAN	brevican	GO:0048731
ENSG00000132702	HAPLN2	hyaluronan and proteoglycan link protein 2	GO:0048731
ENSG00000132780	NASP	nuclear autoantigenic sperm protein	GO:0048731
ENSG00000132792	CTNNBL1	catenin beta like 1	GO:0048731
ENSG00000132842	AP3B1	adaptor related protein complex 3 subunit beta 1	GO:0048731
ENSG00000132855	ANGPTL3	angiopoietin like 3	GO:0048731
ENSG00000132872	SYT4	synaptotagmin 4	GO:0048731
ENSG00000132881	CPLANE2	ciliogenesis and planar polarity effector complex subunit 2	GO:0048731
ENSG00000132906	CASP9	caspase 9	GO:0048731
ENSG00000132911	NMUR2	neuromedin U receptor 2	GO:0048731
ENSG00000132915	PDE6A	phosphodiesterase 6A	GO:0048731
ENSG00000132932	ATP8A2	ATPase phospholipid transporting 8A2	GO:0048731
ENSG00000132970	WASF3	WASP family member 3	GO:0048731
ENSG00000133019	CHRM3	cholinergic receptor muscarinic 3	GO:0048731
ENSG00000133048	CHI3L1	chitinase 3 like 1	GO:0048731
ENSG00000133067	LGR6	leucine rich repeat containing G protein-coupled receptor 6	GO:0048731
ENSG00000133083	DCLK1	doublecortin like kinase 1	GO:0048731
ENSG00000133104	SPART	spartin	GO:0048731
ENSG00000133105	RXFP2	relaxin family peptide receptor 2	GO:0048731
ENSG00000133107	TRPC4	transient receptor potential cation channel subfamily C member 4	GO:0048731
ENSG00000133110	POSTN	periostin	GO:0048731
ENSG00000133121	STARD13	StAR related lipid transfer domain containing 13	GO:0048731
ENSG00000133169	BEX1	brain expressed X-linked 1	GO:0048731
ENSG00000133216	EPHB2	EPH receptor B2	GO:0048731
ENSG00000133243	BTBD2	BTB domain containing 2	GO:0048731
ENSG00000133247	KMT5C	lysine methyltransferase 5C	GO:0048731
ENSG00000133256	PDE6B	phosphodiesterase 6B	GO:0048731
ENSG00000133318	RTN3	reticulon 3	GO:0048731
ENSG00000133392	MYH11	myosin heavy chain 11	GO:0048731
ENSG00000133424	LARGE1	LARGE xylosyl- and glucuronyltransferase 1	GO:0048731
ENSG00000133454	MYO18B	myosin XVIIIB	GO:0048731
ENSG00000133639	BTG1	BTG anti-proliferation factor 1	GO:0048731
ENSG00000133661	SFTPD	surfactant protein D	GO:0048731
ENSG00000133703	KRAS	KRAS proto-oncogene, GTPase	GO:0048731
ENSG00000133710	SPINK5	serine peptidase inhibitor Kazal type 5	GO:0048731
ENSG00000133789	SWAP70	switching B cell complex subunit SWAP70	GO:0048731
ENSG00000133794	BMAL1	basic helix-loop-helix ARNT like 1	GO:0048731
ENSG00000133812	SBF2	SET binding factor 2	GO:0048731
ENSG00000133816	MICAL2	microtubule associated monooxygenase, calponin and LIM domain containing 2	GO:0048731
ENSG00000133818	RRAS2	RAS related 2	GO:0048731
ENSG00000133835	HSD17B4	hydroxysteroid 17-beta dehydrogenase 4	GO:0048731
ENSG00000133884	DPF2	double PHD fingers 2	GO:0048731
ENSG00000133937	GSC	goosecoid homeobox	GO:0048731
ENSG00000133961	NUMB	NUMB endocytic adaptor protein	GO:0048731
ENSG00000133985	TTC9	tetratricopeptide repeat domain 9	GO:0048731
ENSG00000134007	ADAM20	ADAM metallopeptidase domain 20	GO:0048731
ENSG00000134013	LOXL2	lysyl oxidase like 2	GO:0048731
ENSG00000134014	ELP3	elongator acetyltransferase complex subunit 3	GO:0048731
ENSG00000134046	MBD2	methyl-CpG binding domain protein 2	GO:0048731
ENSG00000134049	IER3IP1	immediate early response 3 interacting protein 1	GO:0048731
ENSG00000134072	CAMK1	calcium/calmodulin dependent protein kinase I	GO:0048731
ENSG00000134086	VHL	von Hippel-Lindau tumor suppressor	GO:0048731
ENSG00000134107	BHLHE40	basic helix-loop-helix family member e40	GO:0048731
ENSG00000134115	CNTN6	contactin 6	GO:0048731
ENSG00000134121	CHL1	cell adhesion molecule L1 like	GO:0048731
ENSG00000134138	MEIS2	Meis homeobox 2	GO:0048731
ENSG00000134183	GNAT2	G protein subunit alpha transducin 2	GO:0048731
ENSG00000134198	TSPAN2	tetraspanin 2	GO:0048731
ENSG00000134202	GSTM3	glutathione S-transferase mu 3	GO:0048731
ENSG00000134215	VAV3	vav guanine nucleotide exchange factor 3	GO:0048731
ENSG00000134240	HMGCS2	3-hydroxy-3-methylglutaryl-CoA synthase 2	GO:0048731
ENSG00000134245	WNT2B	Wnt family member 2B	GO:0048731
ENSG00000134249	ADAM30	ADAM metallopeptidase domain 30	GO:0048731
ENSG00000134250	NOTCH2	notch receptor 2	GO:0048731
ENSG00000134253	TRIM45	tripartite motif containing 45	GO:0048731
ENSG00000134259	NGF	nerve growth factor	GO:0048731
ENSG00000134294	SLC38A2	solute carrier family 38 member 2	GO:0048731
ENSG00000134308	YWHAQ	tyrosine 3-monooxygenase/tryptophan 5-monooxygenase activation protein theta	GO:0048731
ENSG00000134313	KIDINS220	kinase D interacting substrate 220	GO:0048731
ENSG00000134318	ROCK2	Rho associated coiled-coil containing protein kinase 2	GO:0048731
ENSG00000134324	LPIN1	lipin 1	GO:0048731
ENSG00000134352	IL6ST	interleukin 6 cytokine family signal transducer	GO:0048731
ENSG00000134363	FST	follistatin	GO:0048731
ENSG00000134369	NAV1	neuron navigator 1	GO:0048731
ENSG00000134376	CRB1	crumbs cell polarity complex component 1	GO:0048731
ENSG00000134438	RAX	retina and anterior neural fold homeobox	GO:0048731
ENSG00000134440	NARS1	asparaginyl-tRNA synthetase 1	GO:0048731
ENSG00000134460	IL2RA	interleukin 2 receptor subunit alpha	GO:0048731
ENSG00000134470	IL15RA	interleukin 15 receptor subunit alpha	GO:0048731
ENSG00000134508	CABLES1	Cdk5 and Abl enzyme substrate 1	GO:0048731
ENSG00000134532	SOX5	SRY-box transcription factor 5	GO:0048731
ENSG00000134569	LRP4	LDL receptor related protein 4	GO:0048731
ENSG00000134571	MYBPC3	myosin binding protein C3	GO:0048731
ENSG00000134595	SOX3	SRY-box transcription factor 3	GO:0048731
ENSG00000134640	MTNR1B	melatonin receptor 1B	GO:0048731
ENSG00000134698	AGO4	argonaute RISC component 4	GO:0048731
ENSG00000134775	FHOD3	formin homology 2 domain containing 3	GO:0048731
ENSG00000134780	DAGLA	diacylglycerol lipase alpha	GO:0048731
ENSG00000134817	APLNR	apelin receptor	GO:0048731
ENSG00000134852	CLOCK	clock circadian regulator	GO:0048731
ENSG00000134853	PDGFRA	platelet derived growth factor receptor alpha	GO:0048731
ENSG00000134871	COL4A2	collagen type IV alpha 2 chain	GO:0048731
ENSG00000134874	DZIP1	DAZ interacting zinc finger protein 1	GO:0048731
ENSG00000134909	ARHGAP32	Rho GTPase activating protein 32	GO:0048731
ENSG00000134954	ETS1	ETS proto-oncogene 1, transcription factor	GO:0048731
ENSG00000134982	APC	APC regulator of WNT signaling pathway	GO:0048731
ENSG00000134986	NREP	neuronal regeneration related protein	GO:0048731
ENSG00000134987	WDR36	WD repeat domain 36	GO:0048731
ENSG00000135046	ANXA1	annexin A1	GO:0048731
ENSG00000135048	CEMIP2	cell migration inducing hyaluronidase 2	GO:0048731
ENSG00000135049	AGTPBP1	ATP/GTP binding carboxypeptidase 1	GO:0048731
ENSG00000135077	HAVCR2	hepatitis A virus cellular receptor 2	GO:0048731
ENSG00000135090	TAOK3	TAO kinase 3	GO:0048731
ENSG00000135097	MSI1	musashi RNA binding protein 1	GO:0048731
ENSG00000135100	HNF1A	HNF1 homeobox A	GO:0048731
ENSG00000135111	TBX3	T-box transcription factor 3	GO:0048731
ENSG00000135124	P2RX4	purinergic receptor P2X 4	GO:0048731
ENSG00000135127	BICDL1	BICD family like cargo adaptor 1	GO:0048731
ENSG00000135144	DTX1	deltex E3 ubiquitin ligase 1	GO:0048731
ENSG00000135250	SRPK2	SRSF protein kinase 2	GO:0048731
ENSG00000135298	ADGRB3	adhesion G protein-coupled receptor B3	GO:0048731
ENSG00000135333	EPHA7	EPH receptor A7	GO:0048731
ENSG00000135334	AKIRIN2	akirin 2	GO:0048731
ENSG00000135336	ORC3	origin recognition complex subunit 3	GO:0048731
ENSG00000135346	CGA	glycoprotein hormones, alpha polypeptide	GO:0048731
ENSG00000135355	GJA10	gap junction protein alpha 10	GO:0048731
ENSG00000135387	CAPRIN1	cell cycle associated protein 1	GO:0048731
ENSG00000135407	AVIL	advillin	GO:0048731
ENSG00000135409	AMHR2	anti-Mullerian hormone receptor type 2	GO:0048731
ENSG00000135414	GDF11	growth differentiation factor 11	GO:0048731
ENSG00000135441	BLOC1S1	biogenesis of lysosomal organelles complex 1 subunit 1	GO:0048731
ENSG00000135454	B4GALNT1	beta-1,4-N-acetyl-galactosaminyltransferase 1	GO:0048731
ENSG00000135472	FAIM2	Fas apoptotic inhibitory molecule 2	GO:0048731
ENSG00000135503	ACVR1B	activin A receptor type 1B	GO:0048731
ENSG00000135517	MIP	major intrinsic protein of lens fiber	GO:0048731
ENSG00000135541	AHI1	Abelson helper integration site 1	GO:0048731
ENSG00000135547	HEY2	hes related family bHLH transcription factor with YRPW motif 2	GO:0048731
ENSG00000135622	SEMA4F	ssemaphorin 4F	GO:0048731
ENSG00000135638	EMX1	empty spiracles homeobox 1	GO:0048731
ENSG00000135679	MDM2	MDM2 proto-oncogene	GO:0048731
ENSG00000135744	AGT	angiotensinogen	GO:0048731
ENSG00000135766	EGLN1	egl-9 family hypoxia inducible factor 1	GO:0048731
ENSG00000135821	GLUL	glutamate-ammonia ligase	GO:0048731
ENSG00000135870	RC3H1	ring finger and CCCH-type domains 1	GO:0048731
ENSG00000135903	PAX3	paired box 3	GO:0048731
ENSG00000135905	DOCK10	dedicator of cytokinesis 10	GO:0048731
ENSG00000135914	HTR2B	5-hydroxytryptamine receptor 2B	GO:0048731
ENSG00000135916	ITM2C	integral membrane protein 2C	GO:0048731
ENSG00000135919	SERPINE2	serpin family E member 2	GO:0048731
ENSG00000135925	WNT10A	Wnt family member 10A	GO:0048731
ENSG00000135960	EDAR	ectodysplasin A receptor	GO:0048731
ENSG00000136011	STAB2	stabilin 2	GO:0048731
ENSG00000136021	SCYL2	SCY1 like pseudokinase 2	GO:0048731
ENSG00000136040	PLXNC1	plexin C1	GO:0048731
ENSG00000136044	APPL2	adaptor protein, phosphotyrosine interacting with PH domain and leucine zipper 2	GO:0048731
ENSG00000136098	NEK3	NIMA related kinase 3	GO:0048731
ENSG00000136110	CNMD	chondromodulin	GO:0048731
ENSG00000136156	ITM2B	integral membrane protein 2B	GO:0048731
ENSG00000136158	SPRY2	sprouty RTK signaling antagonist 2	GO:0048731
ENSG00000136160	EDNRB	endothelin receptor type B	GO:0048731
ENSG00000136169	SETDB2	SET domain bifurcated histone lysine methyltransferase 2	GO:0048731
ENSG00000136231	IGF2BP3	insulin like growth factor 2 mRNA binding protein 3	GO:0048731
ENSG00000136235	GPNMB	glycoprotein nmb	GO:0048731
ENSG00000136237	RAPGEF5	Rap guanine nucleotide exchange factor 5	GO:0048731
ENSG00000136238	RAC1	Rac family small GTPase 1	GO:0048731
ENSG00000136244	IL6	interleukin 6	GO:0048731
ENSG00000136271	DDX56	DEAD-box helicase 56	GO:0048731
ENSG00000136279	DBNL	drebrin like	GO:0048731
ENSG00000136280	CCM2	CCM2 scaffold protein	GO:0048731
ENSG00000136297	MMD2	monocyte to macrophage differentiation associated 2	GO:0048731
ENSG00000136327	NKX2-8	NK2 homeobox 8	GO:0048731
ENSG00000136352	NKX2-1	NK2 homeobox 1	GO:0048731
ENSG00000136367	ZFHX2	zinc finger homeobox 2	GO:0048731
ENSG00000136378	ADAMTS7	ADAM metallopeptidase with thrombospondin type 1 motif 7	GO:0048731
ENSG00000136383	ALPK3	alpha kinase 3	GO:0048731
ENSG00000136450	SRSF1	serine and arginine rich splicing factor 1	GO:0048731
ENSG00000136451	VEZF1	vascular endothelial zinc finger 1	GO:0048731
ENSG00000136457	CHAD	chondroadherin	GO:0048731
ENSG00000136492	BRIP1	BRCA1 interacting helicase 1	GO:0048731
ENSG00000136518	ACTL6A	actin like 6A	GO:0048731
ENSG00000136527	TRA2B	transformer 2 beta homolog	GO:0048731
ENSG00000136531	SCN2A	sodium voltage-gated channel alpha subunit 2	GO:0048731
ENSG00000136535	TBR1	T-box brain transcription factor 1	GO:0048731
ENSG00000136536	MARCHF7	membrane associated ring-CH-type finger 7	GO:0048731
ENSG00000136574	GATA4	GATA binding protein 4	GO:0048731
ENSG00000136603	SKIL	SKI like proto-oncogene	GO:0048731
ENSG00000136630	HLX	H2.0 like homeobox	GO:0048731
ENSG00000136634	IL10	interleukin 10	GO:0048731
ENSG00000136717	BIN1	bridging integrator 1	GO:0048731
ENSG00000136720	HS6ST1	heparan sulfate 6-O-sulfotransferase 1	GO:0048731
ENSG00000136754	ABI1	abl interactor 1	GO:0048731
ENSG00000136826	KLF4	KLF transcription factor 4	GO:0048731
ENSG00000136827	TOR1A	torsin family 1 member A	GO:0048731
ENSG00000136830	NIBAN2	niban apoptosis regulator 2	GO:0048731
ENSG00000136842	TMOD1	tropomodulin 1	GO:0048731
ENSG00000136848	DAB2IP	DAB2 interacting protein	GO:0048731
ENSG00000136854	STXBP1	syntaxin binding protein 1	GO:0048731
ENSG00000136861	CDK5RAP2	CDK5 regulatory subunit associated protein 2	GO:0048731
ENSG00000136868	SLC31A1	solute carrier family 31 member 1	GO:0048731
ENSG00000136869	TLR4	toll like receptor 4	GO:0048731
ENSG00000136877	FPGS	folylpolyglutamate synthase	GO:0048731
ENSG00000136881	BAAT	bile acid-CoA:amino acid N-acyltransferase	GO:0048731
ENSG00000136931	NR5A1	nuclear receptor subfamily 5 group A member 1	GO:0048731
ENSG00000136938	ANP32B	acidic nuclear phosphoprotein 32 family member B	GO:0048731
ENSG00000136944	LMX1B	LIM homeobox transcription factor 1 beta	GO:0048731
ENSG00000136997	MYC	MYC proto-oncogene, bHLH transcription factor	GO:0048731
ENSG00000136999	CCN3	cellular communication network factor 3	GO:0048731
ENSG00000137033	IL33	interleukin 33	GO:0048731
ENSG00000137055	PLAA	phospholipase A2 activating protein	GO:0048731
ENSG00000137075	RNF38	ring finger protein 38	GO:0048731
ENSG00000137090	DMRT1	doublesex and mab-3 related transcription factor 1	GO:0048731
ENSG00000137193	PIM1	Pim-1 proto-oncogene, serine/threonine kinase	GO:0048731
ENSG00000137203	TFAP2A	transcription factor AP-2 alpha	GO:0048731
ENSG00000137210	TMEM14B	transmembrane protein 14B	GO:0048731
ENSG00000137261	KIAA0319	KIAA0319	GO:0048731
ENSG00000137267	TUBB2A	tubulin beta 2A class IIa	GO:0048731
ENSG00000137270	GCM1	glial cells missing transcription factor 1	GO:0048731
ENSG00000137273	FOXF2	forkhead box F2	GO:0048731
ENSG00000137285	TUBB2B	tubulin beta 2B class IIb	GO:0048731
ENSG00000137312	FLOT1	flotillin 1	GO:0048731
ENSG00000137343	ATAT1	alpha tubulin acetyltransferase 1	GO:0048731
ENSG00000137409	MTCH1	mitochondrial carrier 1	GO:0048731
ENSG00000137440	FGFBP1	fibroblast growth factor binding protein 1	GO:0048731
ENSG00000137462	TLR2	toll like receptor 2	GO:0048731
ENSG00000137463	MGARP	mitochondria localized glutamic acid rich protein	GO:0048731
ENSG00000137474	MYO7A	myosin VIIA	GO:0048731
ENSG00000137509	PRCP	prolylcarboxypeptidase	GO:0048731
ENSG00000137561	TTPA	alpha tocopherol transfer protein	GO:0048731
ENSG00000137573	SULF1	sulfatase 1	GO:0048731
ENSG00000137575	SDCBP	syndecan binding protein	GO:0048731
ENSG00000137642	SORL1	sortilin related receptor 1	GO:0048731
ENSG00000137693	YAP1	Yes1 associated transcriptional regulator	GO:0048731
ENSG00000137707	BTG4	BTG anti-proliferation factor 4	GO:0048731
ENSG00000137745	MMP13	matrix metallopeptidase 13	GO:0048731
ENSG00000137757	CASP5	caspase 5	GO:0048731
ENSG00000137764	MAP2K5	mitogen-activated protein kinase kinase 5	GO:0048731
ENSG00000137801	THBS1	thrombospondin 1	GO:0048731
ENSG00000137817	PARP6	poly(ADP-ribose) polymerase family member 6	GO:0048731
ENSG00000137825	ITPKA	inositol-trisphosphate 3-kinase A	GO:0048731
ENSG00000137834	SMAD6	SMAD family member 6	GO:0048731
ENSG00000137843	PAK6	p21 (RAC1) activated kinase 6	GO:0048731
ENSG00000137845	ADAM10	ADAM metallopeptidase domain 10	GO:0048731
ENSG00000137868	STRA6	signaling receptor and transporter of retinol STRA6	GO:0048731
ENSG00000137869	CYP19A1	cytochrome P450 family 19 subfamily A member 1	GO:0048731
ENSG00000137872	SEMA6D	semaphorin 6D	GO:0048731
ENSG00000137936	BCAR3	BCAR3 adaptor protein, NSP family member	GO:0048731
ENSG00000137941	TTLL7	tubulin tyrosine ligase like 7	GO:0048731
ENSG00000138002	IFT172	intraflagellar transport 172	GO:0048731
ENSG00000138035	PNPT1	polyribonucleotide nucleotidyltransferase 1	GO:0048731
ENSG00000138039	LHCGR	luteinizing hormone/choriogonadotropin receptor	GO:0048731
ENSG00000138061	CYP1B1	cytochrome P450 family 1 subfamily B member 1	GO:0048731
ENSG00000138080	EMILIN1	elastin microfibril interfacer 1	GO:0048731
ENSG00000138083	SIX3	SIX homeobox 3	GO:0048731
ENSG00000138101	DTNB	dystrobrevin beta	GO:0048731
ENSG00000138136	LBX1	ladybird homeobox 1	GO:0048731
ENSG00000138162	TACC2	transforming acidic coiled-coil containing protein 2	GO:0048731
ENSG00000138175	ARL3	ADP ribosylation factor like GTPase 3	GO:0048731
ENSG00000138182	KIF20B	kinesin family member 20B	GO:0048731
ENSG00000138193	PLCE1	phospholipase C epsilon 1	GO:0048731
ENSG00000138207	RBP4	retinol binding protein 4	GO:0048731
ENSG00000138311	ZNF365	zinc finger protein 365	GO:0048731
ENSG00000138347	MYPN	myopalladin	GO:0048731
ENSG00000138363	ATIC	5-aminoimidazole-4-carboxamide ribonucleotide formyltransferase/IMP cyclohydrolase	GO:0048731
ENSG00000138386	NAB1	NGFI-A binding protein 1	GO:0048731
ENSG00000138411	HECW2	HECT, C2 and WW domain containing E3 ubiquitin protein ligase 2	GO:0048731
ENSG00000138413	IDH1	isocitrate dehydrogenase (NADP(+)) 1	GO:0048731
ENSG00000138443	ABI2	abl interactor 2	GO:0048731
ENSG00000138448	ITGAV	integrin subunit alpha V	GO:0048731
ENSG00000138449	SLC40A1	solute carrier family 40 member 1	GO:0048731
ENSG00000138622	HCN4	hyperpolarization activated cyclic nucleotide gated potassium channel 4	GO:0048731
ENSG00000138623	SEMA7A	semaphorin 7A (John Milton Hagen blood group)	GO:0048731
ENSG00000138639	ARHGAP24	Rho GTPase activating protein 24	GO:0048731
ENSG00000138650	PCDH10	protocadherin 10	GO:0048731
ENSG00000138668	HNRNPD	heterogeneous nuclear ribonucleoprotein D	GO:0048731
ENSG00000138669	PRKG2	protein kinase cGMP-dependent 2	GO:0048731
ENSG00000138675	FGF5	fibroblast growth factor 5	GO:0048731
ENSG00000138685	FGF2	fibroblast growth factor 2	GO:0048731
ENSG00000138686	BBS7	Bardet-Biedl syndrome 7	GO:0048731
ENSG00000138696	BMPR1B	bone morphogenetic protein receptor type 1B	GO:0048731
ENSG00000138759	FRAS1	Fraser extracellular matrix complex subunit 1	GO:0048731
ENSG00000138760	SCARB2	scavenger receptor class B member 2	GO:0048731
ENSG00000138772	ANXA3	annexin A3	GO:0048731
ENSG00000138792	ENPEP	glutamyl aminopeptidase	GO:0048731
ENSG00000138795	LEF1	lymphoid enhancer binding factor 1	GO:0048731
ENSG00000138798	EGF	epidermal growth factor	GO:0048731
ENSG00000138801	PAPSS1	3'-phosphoadenosine 5'-phosphosulfate synthase 1	GO:0048731
ENSG00000138802	SEC24B	SEC24 homolog B, COPII coat complex component	GO:0048731
ENSG00000138814	PPP3CA	protein phosphatase 3 catalytic subunit alpha	GO:0048731
ENSG00000138829	FBN2	fibrillin 2	GO:0048731
ENSG00000138834	MAPK8IP3	mitogen-activated protein kinase 8 interacting protein 3	GO:0048731
ENSG00000138867	GUCD1	guanylyl cyclase domain containing 1	GO:0048731
ENSG00000139083	ETV6	ETS variant transcription factor 6	GO:0048731
ENSG00000139174	PRICKLE1	prickle planar cell polarity protein 1	GO:0048731
ENSG00000139182	CLSTN3	calsyntenin 3	GO:0048731
ENSG00000139197	PEX5	peroxisomal biogenesis factor 5	GO:0048731
ENSG00000139211	AMIGO2	adhesion molecule with Ig like domain 2	GO:0048731
ENSG00000139219	COL2A1	collagen type II alpha 1 chain	GO:0048731
ENSG00000139220	PPFIA2	PTPRF interacting protein alpha 2	GO:0048731
ENSG00000139233	LLPH	LLP homolog, long-term synaptic facilitation factor	GO:0048731
ENSG00000139292	LGR5	leucine rich repeat containing G protein-coupled receptor 5	GO:0048731
ENSG00000139304	PTPRQ	protein tyrosine phosphatase receptor type Q	GO:0048731
ENSG00000139318	DUSP6	dual specificity phosphatase 6	GO:0048731
ENSG00000139330	KERA	keratocan	GO:0048731
ENSG00000139352	ASCL1	achaete-scute family bHLH transcription factor 1	GO:0048731
ENSG00000139370	SLC15A4	solute carrier family 15 member 4	GO:0048731
ENSG00000139405	RITA1	RBPJ interacting and tubulin associated 1	GO:0048731
ENSG00000139436	GIT2	GIT ArfGAP 2	GO:0048731
ENSG00000139445	FOXN4	forkhead box N4	GO:0048731
ENSG00000139515	PDX1	pancreatic and duodenal homeobox 1	GO:0048731
ENSG00000139517	LNX2	ligand of numb-protein X 2	GO:0048731
ENSG00000139540	SLC39A5	solute carrier family 39 member 5	GO:0048731
ENSG00000139549	DHH	desert hedgehog signaling molecule	GO:0048731
ENSG00000139567	ACVRL1	activin A receptor like type 1	GO:0048731
ENSG00000139610	CELA1	chymotrypsin like elastase 1	GO:0048731
ENSG00000139613	SMARCC2	SWI/SNF related, matrix associated, actin dependent regulator of chromatin subfamily c member 2	GO:0048731
ENSG00000139618	BRCA2	BRCA2 DNA repair associated	GO:0048731
ENSG00000139624	CERS5	ceramide synthase 5	GO:0048731
ENSG00000139687	RB1	RB transcriptional corepressor 1	GO:0048731
ENSG00000139767	SRRM4	serine/arginine repetitive matrix 4	GO:0048731
ENSG00000139800	ZIC5	Zic family member 5	GO:0048731
ENSG00000139874	SSTR1	somatostatin receptor 1	GO:0048731
ENSG00000139910	NOVA1	NOVA alternative splicing regulator 1	GO:0048731
ENSG00000139915	MDGA2	MAM domain containing glycosylphosphatidylinositol anchor 2	GO:0048731
ENSG00000139970	RTN1	reticulon 1	GO:0048731
ENSG00000139985	ADAM21	ADAM metallopeptidase domain 21	GO:0048731
ENSG00000140006	WDR89	WD repeat domain 89	GO:0048731
ENSG00000140090	SLC24A4	solute carrier family 24 member 4	GO:0048731
ENSG00000140093	SERPINA10	serpin family A member 10	GO:0048731
ENSG00000140105	WARS1	tryptophanyl-tRNA synthetase 1	GO:0048731
ENSG00000140199	SLC12A6	solute carrier family 12 member 6	GO:0048731
ENSG00000140254	DUOXA1	dual oxidase maturation factor 1	GO:0048731
ENSG00000140262	TCF12	transcription factor 12	GO:0048731
ENSG00000140279	DUOX2	dual oxidase 2	GO:0048731
ENSG00000140285	FGF7	fibroblast growth factor 7	GO:0048731
ENSG00000140297	GCNT3	glucosaminyl (N-acetyl) transferase 3, mucin type	GO:0048731
ENSG00000140382	HMG20A	high mobility group 20A	GO:0048731
ENSG00000140386	SCAPER	S-phase cyclin A associated protein in the ER	GO:0048731
ENSG00000140416	TPM1	tropomyosin 1	GO:0048731
ENSG00000140443	IGF1R	insulin like growth factor 1 receptor	GO:0048731
ENSG00000140463	BBS4	Bardet-Biedl syndrome 4	GO:0048731
ENSG00000140464	PML	PML nuclear body scaffold	GO:0048731
ENSG00000140465	CYP1A1	cytochrome P450 family 1 subfamily A member 1	GO:0048731
ENSG00000140505	CYP1A2	cytochrome P450 family 1 subfamily A member 2	GO:0048731
ENSG00000140511	HAPLN3	hyaluronan and proteoglycan link protein 3	GO:0048731
ENSG00000140538	NTRK3	neurotrophic receptor tyrosine kinase 3	GO:0048731
ENSG00000140545	MFGE8	milk fat globule EGF and factor V/VIII domain containing	GO:0048731
ENSG00000140557	ST8SIA2	ST8 alpha-N-acetyl-neuraminide alpha-2,8-sialyltransferase 2	GO:0048731
ENSG00000140575	IQGAP1	IQ motif containing GTPase activating protein 1	GO:0048731
ENSG00000140600	SH3GL3	SH3 domain containing GRB2 like 3, endophilin A3	GO:0048731
ENSG00000140678	ITGAX	integrin subunit alpha X	GO:0048731
ENSG00000140691	ARMC5	armadillo repeat containing 5	GO:0048731
ENSG00000140795	MYLK3	myosin light chain kinase 3	GO:0048731
ENSG00000140807	NKD1	NKD inhibitor of WNT signaling pathway 1	GO:0048731
ENSG00000140836	ZFHX3	zinc finger homeobox 3	GO:0048731
ENSG00000140854	KATNB1	katanin regulatory subunit B1	GO:0048731
ENSG00000140873	ADAMTS18	ADAM metallopeptidase with thrombospondin type 1 motif 18	GO:0048731
[truncated: 1,954 more rows]

## Sheet: Top upregulated_GO 0044271
Supplementary Data 1. Lists of protein-coding genes used for the functional annotation of differentially expressed transcripts in Fig. 4 and Supplementary Fig. 4.
Source: GO:0044271 (https://biit.cs.ut.ee/gprofiler/convert?organism=hsapiens&query=GO:0044271&target=ENSG&numeric_namespace=)
Ensembl_ID	Gene_symbol	description	Term_ID
ENSG00000001084	GCLC	glutamate-cysteine ligase catalytic subunit	GO:0044271
ENSG00000001167	NFYA	nuclear transcription factor Y subunit alpha	GO:0044271
ENSG00000003402	CFLAR	CASP8 and FADD like apoptosis regulator	GO:0044271
ENSG00000004142	POLDIP2	DNA polymerase delta interacting protein 2	GO:0044271
ENSG00000004455	AK2	adenylate kinase 2	GO:0044271
ENSG00000004468	CD38	CD38 molecule	GO:0044271
ENSG00000004487	KDM1A	lysine demethylase 1A	GO:0044271
ENSG00000004779	NDUFAB1	NADH:ubiquinone oxidoreductase subunit AB1	GO:0044271
ENSG00000004799	PDK4	pyruvate dehydrogenase kinase 4	GO:0044271
ENSG00000004848	ARX	aristaless related homeobox	GO:0044271
ENSG00000004864	SLC25A13	solute carrier family 25 member 13	GO:0044271
ENSG00000004975	DVL2	dishevelled segment polarity protein 2	GO:0044271
ENSG00000005007	UPF1	UPF1 RNA helicase and ATPase	GO:0044271
ENSG00000005073	HOXA11	homeobox A11	GO:0044271
ENSG00000005075	POLR2J	RNA polymerase II subunit J	GO:0044271
ENSG00000005100	DHX33	DEAH-box helicase 33	GO:0044271
ENSG00000005102	MEOX1	mesenchyme homeobox 1	GO:0044271
ENSG00000005156	LIG3	DNA ligase 3	GO:0044271
ENSG00000005302	MSL3	MSL complex subunit 3	GO:0044271
ENSG00000005339	CREBBP	CREB binding protein	GO:0044271
ENSG00000005436	GCFC2	GC-rich sequence DNA-binding factor 2	GO:0044271
ENSG00000005483	KMT2E	lysine methyltransferase 2E (inactive)	GO:0044271
ENSG00000005513	SOX8	SRY-box transcription factor 8	GO:0044271
ENSG00000005801	ZNF195	zinc finger protein 195	GO:0044271
ENSG00000005882	PDK2	pyruvate dehydrogenase kinase 2	GO:0044271
ENSG00000005889	ZFX	zinc finger protein X-linked	GO:0044271
ENSG00000006047	YBX2	Y-box binding protein 2	GO:0044271
ENSG00000006194	ZNF263	zinc finger protein 263	GO:0044271
ENSG00000006210	CX3CL1	C-X3-C motif chemokine ligand 1	GO:0044271
ENSG00000006377	DLX6	distal-less homeobox 6	GO:0044271
ENSG00000006459	KDM7A	lysine demethylase 7A	GO:0044271
ENSG00000006468	ETV1	ETS variant transcription factor 1	GO:0044271
ENSG00000006530	AGK	acylglycerol kinase	GO:0044271
ENSG00000006695	COX10	cytochrome c oxidase assembly factor heme A:farnesyltransferase COX10	GO:0044271
ENSG00000006704	GTF2IRD1	GTF2I repeat domain containing 1	GO:0044271
ENSG00000006712	PAF1	PAF1 homolog, Paf1/RNA polymerase II complex component	GO:0044271
ENSG00000007001	UPP2	uridine phosphorylase 2	GO:0044271
ENSG00000007080	CCDC124	coiled-coil domain containing 124	GO:0044271
ENSG00000007171	NOS2	nitric oxide synthase 2	GO:0044271
ENSG00000007372	PAX6	paired box 6	GO:0044271
ENSG00000007866	TEAD3	TEA domain transcription factor 3	GO:0044271
ENSG00000007968	E2F2	E2F transcription factor 2	GO:0044271
ENSG00000008083	JARID2	jumonji and AT-rich interaction domain containing 2	GO:0044271
ENSG00000008128	CDK11A	cyclin dependent kinase 11A	GO:0044271
ENSG00000008130	NADK	NAD kinase	GO:0044271
ENSG00000008196	TFAP2B	transcription factor AP-2 beta	GO:0044271
ENSG00000008197	TFAP2D	transcription factor AP-2 delta	GO:0044271
ENSG00000008311	AASS	aminoadipate-semialdehyde synthase	GO:0044271
ENSG00000008324	SS18L2	SS18 like 2	GO:0044271
ENSG00000008405	CRY1	cryptochrome circadian regulator 1	GO:0044271
ENSG00000008441	NFIX	nuclear factor I X	GO:0044271
ENSG00000008513	ST3GAL1	ST3 beta-galactoside alpha-2,3-sialyltransferase 1	GO:0044271
ENSG00000008710	PKD1	polycystin 1, transient receptor potential channel interacting	GO:0044271
ENSG00000008838	MED24	mediator complex subunit 24	GO:0044271
ENSG00000008988	RPS20	ribosomal protein S20	GO:0044271
ENSG00000009307	CSDE1	cold shock domain containing E1	GO:0044271
ENSG00000009413	REV3L	REV3 like, DNA directed polymerase zeta catalytic subunit	GO:0044271
ENSG00000009694	TENM1	teneurin transmembrane protein 1	GO:0044271
ENSG00000009709	PAX7	paired box 7	GO:0044271
ENSG00000009950	MLXIPL	MLX interacting protein like	GO:0044271
ENSG00000009954	BAZ1B	bromodomain adjacent to zinc finger domain 1B	GO:0044271
ENSG00000010030	ETV7	ETS variant transcription factor 7	GO:0044271
ENSG00000010072	SPRTN	SprT-like N-terminal domain	GO:0044271
ENSG00000010165	METTL13	methyltransferase 13, eEF1A lysine and N-terminal methyltransferase	GO:0044271
ENSG00000010610	CD4	CD4 molecule	GO:0044271
ENSG00000010671	BTK	Bruton tyrosine kinase	GO:0044271
ENSG00000010803	SCMH1	Scm polycomb group protein homolog 1	GO:0044271
ENSG00000010818	HIVEP2	HIVEP zinc finger 2	GO:0044271
ENSG00000011007	ELOA	elongin A	GO:0044271
ENSG00000011052	NME1-NME2	NME1-NME2 readthrough	GO:0044271
ENSG00000011243	AKAP8L	A-kinase anchoring protein 8 like	GO:0044271
ENSG00000011258	MBTD1	mbt domain containing 1	GO:0044271
ENSG00000011304	PTBP1	polypyrimidine tract binding protein 1	GO:0044271
ENSG00000011332	DPF1	double PHD fingers 1	GO:0044271
ENSG00000011376	LARS2	leucyl-tRNA synthetase 2, mitochondrial	GO:0044271
ENSG00000011451	WIZ	WIZ zinc finger	GO:0044271
ENSG00000011465	DCN	decorin	GO:0044271
ENSG00000011485	PPP5C	protein phosphatase 5 catalytic subunit	GO:0044271
ENSG00000011590	ZBTB32	zinc finger and BTB domain containing 32	GO:0044271
ENSG00000012048	BRCA1	BRCA1 DNA repair associated	GO:0044271
ENSG00000012061	ERCC1	ERCC excision repair 1, endonuclease non-catalytic subunit	GO:0044271
ENSG00000012174	MBTPS2	membrane bound transcription factor peptidase, site 2	GO:0044271
ENSG00000012223	LTF	lactotransferrin	GO:0044271
ENSG00000012504	NR1H4	nuclear receptor subfamily 1 group H member 4	GO:0044271
ENSG00000012660	ELOVL5	ELOVL fatty acid elongase 5	GO:0044271
ENSG00000012822	CALCOCO1	calcium binding and coiled-coil domain 1	GO:0044271
ENSG00000013306	SLC25A39	solute carrier family 25 member 39	GO:0044271
ENSG00000013375	PGM3	phosphoglucomutase 3	GO:0044271
ENSG00000013503	POLR3B	RNA polymerase III subunit B	GO:0044271
ENSG00000013561	RNF14	ring finger protein 14	GO:0044271
ENSG00000013573	DDX11	DEAD/H-box helicase 11	GO:0044271
ENSG00000013619	MAMLD1	mastermind like domain containing 1	GO:0044271
ENSG00000014123	UFL1	UFM1 specific ligase 1	GO:0044271
ENSG00000014138	POLA2	DNA polymerase alpha 2, accessory subunit	GO:0044271
ENSG00000014824	SLC30A9	solute carrier family 30 member 9	GO:0044271
ENSG00000014919	COX15	cytochrome c oxidase assembly homolog COX15	GO:0044271
ENSG00000015153	YAF2	YY1 associated factor 2	GO:0044271
ENSG00000015171	ZMYND11	zinc finger MYND-type containing 11	GO:0044271
ENSG00000015285	WAS	WASP actin nucleation promoting factor	GO:0044271
ENSG00000016082	ISL1	ISL LIM homeobox 1	GO:0044271
ENSG00000016391	CHDH	choline dehydrogenase	GO:0044271
ENSG00000017427	IGF1	insulin like growth factor 1	GO:0044271
ENSG00000018280	SLC11A1	solute carrier family 11 member 1	GO:0044271
ENSG00000018408	WWTR1	WW domain containing transcription regulator 1	GO:0044271
ENSG00000018869	ZNF582	zinc finger protein 582	GO:0044271
ENSG00000019485	PRDM11	PR/SET domain 11	GO:0044271
ENSG00000019549	SNAI2	snail family transcriptional repressor 2	GO:0044271
ENSG00000019582	CD74	CD74 molecule	GO:0044271
ENSG00000019991	HGF	hepatocyte growth factor	GO:0044271
ENSG00000020426	MNAT1	MNAT1 component of CDK activating kinase	GO:0044271
ENSG00000020577	SAMD4A	sterile alpha motif domain containing 4A	GO:0044271
ENSG00000020633	RUNX3	RUNX family transcription factor 3	GO:0044271
ENSG00000020922	MRE11	MRE11 homolog, double strand break repair nuclease	GO:0044271
ENSG00000021826	CPS1	carbamoyl-phosphate synthase 1	GO:0044271
ENSG00000022556	NLRP2	NLR family pyrin domain containing 2	GO:0044271
ENSG00000022840	RNF10	ring finger protein 10	GO:0044271
ENSG00000023228	NDUFS1	NADH:ubiquinone oxidoreductase core subunit S1	GO:0044271
ENSG00000023330	ALAS1	5'-aminolevulinate synthase 1	GO:0044271
ENSG00000023572	GLRX2	glutaredoxin 2	GO:0044271
ENSG00000023608	SNAPC1	small nuclear RNA activating complex polypeptide 1	GO:0044271
ENSG00000023734	STRAP	serine/threonine kinase receptor associated protein	GO:0044271
ENSG00000023909	GCLM	glutamate-cysteine ligase modifier subunit	GO:0044271
ENSG00000024526	DEPDC1	DEP domain containing 1	GO:0044271
ENSG00000025156	HSF2	heat shock transcription factor 2	GO:0044271
ENSG00000025293	PHF20	PHD finger protein 20	GO:0044271
ENSG00000025434	NR1H3	nuclear receptor subfamily 1 group H member 3	GO:0044271
ENSG00000025800	KPNA6	karyopherin subunit alpha 6	GO:0044271
ENSG00000026025	VIM	vimentin	GO:0044271
ENSG00000027075	PRKCH	protein kinase C eta	GO:0044271
ENSG00000028137	TNFRSF1B	TNF receptor superfamily member 1B	GO:0044271
ENSG00000028277	POU2F2	POU class 2 homeobox 2	GO:0044271
ENSG00000028310	BRD9	bromodomain containing 9	GO:0044271
ENSG00000028839	TBPL1	TATA-box binding protein like 1	GO:0044271
ENSG00000029153	BMAL2	basic helix-loop-helix ARNT like 2	GO:0044271
ENSG00000029363	BCLAF1	BCL2 associated transcription factor 1	GO:0044271
ENSG00000029639	TFB1M	transcription factor B1, mitochondrial	GO:0044271
ENSG00000029993	HMGB3	high mobility group box 3	GO:0044271
ENSG00000030419	IKZF2	IKAROS family zinc finger 2	GO:0044271
ENSG00000031698	SARS1	seryl-tRNA synthetase 1	GO:0044271
ENSG00000032219	ARID4A	AT-rich interaction domain 4A	GO:0044271
ENSG00000033800	PIAS1	protein inhibitor of activated STAT 1	GO:0044271
ENSG00000033867	SLC4A7	solute carrier family 4 member 7	GO:0044271
ENSG00000034152	MAP2K3	mitogen-activated protein kinase kinase 3	GO:0044271
ENSG00000035687	ADSS2	adenylosuccinate synthase 2	GO:0044271
ENSG00000035928	RFC1	replication factor C subunit 1	GO:0044271
ENSG00000036257	CUL3	cullin 3	GO:0044271
ENSG00000036473	OTC	ornithine transcarbamylase	GO:0044271
ENSG00000036549	ZZZ3	zinc finger ZZ-type containing 3	GO:0044271
ENSG00000036672	USP2	ubiquitin specific peptidase 2	GO:0044271
ENSG00000037241	RPL26L1	ribosomal protein L26 like 1	GO:0044271
ENSG00000037965	HOXC8	homeobox C8	GO:0044271
ENSG00000039068	CDH1	cadherin 1	GO:0044271
ENSG00000039600	SOX30	SRY-box transcription factor 30	GO:0044271
ENSG00000039650	PNKP	polynucleotide kinase 3'-phosphatase	GO:0044271
ENSG00000041880	PARP3	poly(ADP-ribose) polymerase family member 3	GO:0044271
ENSG00000041988	THAP3	THAP domain containing 3	GO:0044271
ENSG00000042429	MED17	mediator complex subunit 17	GO:0044271
ENSG00000043039	BARX2	BARX homeobox 2	GO:0044271
ENSG00000043143	JADE2	jade family PHD finger 2	GO:0044271
ENSG00000043355	ZIC2	Zic family member 2	GO:0044271
ENSG00000044574	HSPA5	heat shock protein family A (Hsp70) member 5	GO:0044271
ENSG00000046774	MAGEC2	MAGE family member C2	GO:0044271
ENSG00000047230	CTPS2	CTP synthase 2	GO:0044271
ENSG00000047315	POLR2B	RNA polymerase II subunit B	GO:0044271
ENSG00000047410	TPR	translocated promoter region, nuclear basket protein	GO:0044271
ENSG00000047457	CP	ceruloplasmin	GO:0044271
ENSG00000047644	WWC3	WWC family member 3	GO:0044271
ENSG00000048052	HDAC9	histone deacetylase 9	GO:0044271
ENSG00000048392	RRM2B	ribonucleotide reductase regulatory TP53 inducible subunit M2B	GO:0044271
ENSG00000048540	LMO3	LIM domain only 3	GO:0044271
ENSG00000048544	MRPS10	mitochondrial ribosomal protein S10	GO:0044271
ENSG00000048545	GUCA1A	guanylate cyclase activator 1A	GO:0044271
ENSG00000048649	RSF1	remodeling and spacing factor 1	GO:0044271
ENSG00000049246	PER3	period circadian regulator 3	GO:0044271
ENSG00000049541	RFC2	replication factor C subunit 2	GO:0044271
ENSG00000049618	ARID1B	AT-rich interaction domain 1B	GO:0044271
ENSG00000049768	FOXP3	forkhead box P3	GO:0044271
ENSG00000049860	HEXB	hexosaminidase subunit beta	GO:0044271
ENSG00000050165	DKK3	dickkopf WNT signaling pathway inhibitor 3	GO:0044271
ENSG00000050327	ARHGEF5	Rho guanine nucleotide exchange factor 5	GO:0044271
ENSG00000050344	NFE2L3	NFE2 like bZIP transcription factor 3	GO:0044271
ENSG00000050730	TNIP3	TNFAIP3 interacting protein 3	GO:0044271
ENSG00000050748	MAPK9	mitogen-activated protein kinase 9	GO:0044271
ENSG00000051341	POLQ	DNA polymerase theta	GO:0044271
ENSG00000052795	FNIP2	folliculin interacting protein 2	GO:0044271
ENSG00000052850	ALX4	ALX homeobox 4	GO:0044271
ENSG00000053254	FOXN3	forkhead box N3	GO:0044271
ENSG00000053702	NRIP2	nuclear receptor interacting protein 2	GO:0044271
ENSG00000054118	THRAP3	thyroid hormone receptor associated protein 3	GO:0044271
ENSG00000054267	ARID4B	AT-rich interaction domain 4B	GO:0044271
ENSG00000054356	PTPRN	protein tyrosine phosphatase receptor type N	GO:0044271
ENSG00000054598	FOXC1	forkhead box C1	GO:0044271
ENSG00000055118	KCNH2	potassium voltage-gated channel subfamily H member 2	GO:0044271
ENSG00000055332	EIF2AK2	eukaryotic translation initiation factor 2 alpha kinase 2	GO:0044271
ENSG00000055609	KMT2C	lysine methyltransferase 2C	GO:0044271
ENSG00000055917	PUM2	pumilio RNA binding family member 2	GO:0044271
ENSG00000055950	MRPL43	mitochondrial ribosomal protein L43	GO:0044271
ENSG00000056277	ZNF280C	zinc finger protein 280C	GO:0044271
ENSG00000056558	TRAF1	TNF receptor associated factor 1	GO:0044271
ENSG00000056586	RC3H2	ring finger and CCCH-type domains 2	GO:0044271
ENSG00000057657	PRDM1	PR/SET domain 1	GO:0044271
ENSG00000057663	ATG5	autophagy related 5	GO:0044271
ENSG00000057757	PITHD1	PITH domain containing 1	GO:0044271
ENSG00000057935	MTA3	metastasis associated 1 family member 3	GO:0044271
ENSG00000058056	USP13	ubiquitin specific peptidase 13	GO:0044271
ENSG00000058091	CDK14	cyclin dependent kinase 14	GO:0044271
ENSG00000058272	PPP1R12A	protein phosphatase 1 regulatory subunit 12A	GO:0044271
ENSG00000058600	POLR3E	RNA polymerase III subunit E	GO:0044271
ENSG00000058668	ATP2B4	ATPase plasma membrane Ca2+ transporting 4	GO:0044271
ENSG00000059122	FLYWCH1	FLYWCH-type zinc finger 1	GO:0044271
ENSG00000059588	TARBP1	TAR (HIV-1) RNA binding protein 1	GO:0044271
ENSG00000059691	GATB	glutamyl-tRNA amidotransferase subunit B	GO:0044271
ENSG00000059728	MXD1	MAX dimerization protein 1	GO:0044271
ENSG00000059758	CDK17	cyclin dependent kinase 17	GO:0044271
ENSG00000060069	CTDP1	CTD phosphatase subunit 1	GO:0044271
ENSG00000060138	YBX3	Y-box binding protein 3	GO:0044271
ENSG00000060339	CCAR1	cell division cycle and apoptosis regulator 1	GO:0044271
ENSG00000060566	CREB3L3	cAMP responsive element binding protein 3 like 3	GO:0044271
ENSG00000061273	HDAC7	histone deacetylase 7	GO:0044271
ENSG00000061455	PRDM6	PR/SET domain 6	GO:0044271
ENSG00000061492	WNT8A	Wnt family member 8A	GO:0044271
ENSG00000061794	MRPS35	mitochondrial ribosomal protein S35	GO:0044271
ENSG00000061918	GUCY1B1	guanylate cyclase 1 soluble subunit beta 1	GO:0044271
ENSG00000062194	GPBP1	GC-rich promoter binding protein 1	GO:0044271
ENSG00000062370	ZNF112	zinc finger protein 112	GO:0044271
ENSG00000062582	MRPS24	mitochondrial ribosomal protein S24	GO:0044271
ENSG00000062822	POLD1	DNA polymerase delta 1, catalytic subunit	GO:0044271
ENSG00000063046	EIF4B	eukaryotic translation initiation factor 4B	GO:0044271
ENSG00000063169	BICRA	BRD4 interacting chromatin remodeling complex associated protein	GO:0044271
ENSG00000063176	SPHK2	sphingosine kinase 2	GO:0044271
ENSG00000063177	RPL18	ribosomal protein L18	GO:0044271
ENSG00000063322	MED29	mediator complex subunit 29	GO:0044271
ENSG00000063438	AHRR	aryl hydrocarbon receptor repressor	GO:0044271
ENSG00000063515	GSC2	goosecoid homeobox 2	GO:0044271
ENSG00000063587	ZNF275	zinc finger protein 275	GO:0044271
ENSG00000063854	HAGH	hydroxyacylglutathione hydrolase	GO:0044271
ENSG00000063978	RNF4	ring finger protein 4	GO:0044271
ENSG00000064102	INTS13	integrator complex subunit 13	GO:0044271
ENSG00000064195	DLX3	distal-less homeobox 3	GO:0044271
ENSG00000064218	DMRT3	doublesex and mab-3 related transcription factor 3	GO:0044271
ENSG00000064300	NGFR	nerve growth factor receptor	GO:0044271
ENSG00000064309	CDON	cell adhesion associated, oncogene regulated	GO:0044271
ENSG00000064313	TAF2	TATA-box binding protein associated factor 2	GO:0044271
ENSG00000064393	HIPK2	homeodomain interacting protein kinase 2	GO:0044271
ENSG00000064489	BORCS8-MEF2B	BORCS8-MEF2B readthrough	GO:0044271
ENSG00000064490	RFXANK	regulatory factor X associated ankyrin containing protein	GO:0044271
ENSG00000064703	DDX20	DEAD-box helicase 20	GO:0044271
ENSG00000064835	POU1F1	POU class 1 homeobox 1	GO:0044271
ENSG00000064932	SBNO2	strawberry notch homolog 2	GO:0044271
ENSG00000064995	TAF11	TATA-box binding protein associated factor 11	GO:0044271
ENSG00000065000	AP3D1	adaptor related protein complex 3 subunit delta 1	GO:0044271
ENSG00000065029	ZNF76	zinc finger protein 76	GO:0044271
ENSG00000065320	NTN1	netrin 1	GO:0044271
ENSG00000065427	KARS1	lysyl-tRNA synthetase 1	GO:0044271
ENSG00000065518	NDUFB4	NADH:ubiquinone oxidoreductase subunit B4	GO:0044271
ENSG00000065526	SPEN	spen family transcriptional repressor	GO:0044271
ENSG00000065548	ZC3H15	zinc finger CCCH-type containing 15	GO:0044271
ENSG00000065675	PRKCQ	protein kinase C theta	GO:0044271
ENSG00000065717	TLE2	TLE family member 2, transcriptional corepressor	GO:0044271
ENSG00000065833	ME1	malic enzyme 1	GO:0044271
ENSG00000065883	CDK13	cyclin dependent kinase 13	GO:0044271
ENSG00000065970	FOXJ2	forkhead box J2	GO:0044271
ENSG00000065978	YBX1	Y-box binding protein 1	GO:0044271
ENSG00000066044	ELAVL1	ELAV like RNA binding protein 1	GO:0044271
ENSG00000066117	SMARCD1	SWI/SNF related, matrix associated, actin dependent regulator of chromatin, subfamily d, member 1	GO:0044271
ENSG00000066135	KDM4A	lysine demethylase 4A	GO:0044271
ENSG00000066136	NFYC	nuclear transcription factor Y subunit gamma	GO:0044271
ENSG00000066322	ELOVL1	ELOVL fatty acid elongase 1	GO:0044271
ENSG00000066336	SPI1	Spi-1 proto-oncogene	GO:0044271
ENSG00000066379	POLR1H	RNA polymerase I subunit H	GO:0044271
ENSG00000066422	ZBTB11	zinc finger and BTB domain containing 11	GO:0044271
ENSG00000066468	FGFR2	fibroblast growth factor receptor 2	GO:0044271
ENSG00000066827	ZFAT	zinc finger and AT-hook domain containing	GO:0044271
ENSG00000066926	FECH	ferrochelatase	GO:0044271
ENSG00000067066	SP100	SP100 nuclear antigen	GO:0044271
ENSG00000067082	KLF6	KLF transcription factor 6	GO:0044271
ENSG00000067141	NEO1	neogenin 1	GO:0044271
ENSG00000067182	TNFRSF1A	TNF receptor superfamily member 1A	GO:0044271
ENSG00000067225	PKM	pyruvate kinase M1/2	GO:0044271
ENSG00000067248	DHX29	DExH-box helicase 29	GO:0044271
ENSG00000067369	TP53BP1	tumor protein p53 binding protein 1	GO:0044271
ENSG00000067445	TRO	trophinin	GO:0044271
ENSG00000067560	RHOA	ras homolog family member A	GO:0044271
ENSG00000067606	PRKCZ	protein kinase C zeta	GO:0044271
ENSG00000067646	ZFY	zinc finger protein Y-linked	GO:0044271
ENSG00000067704	IARS2	isoleucyl-tRNA synthetase 2, mitochondrial	GO:0044271
ENSG00000067900	ROCK1	Rho associated coiled-coil containing protein kinase 1	GO:0044271
ENSG00000067955	CBFB	core-binding factor subunit beta	GO:0044271
ENSG00000067992	PDK3	pyruvate dehydrogenase kinase 3	GO:0044271
ENSG00000068001	HYAL2	hyaluronidase 2	GO:0044271
ENSG00000068024	HDAC4	histone deacetylase 4	GO:0044271
ENSG00000068120	COASY	Coenzyme A synthase	GO:0044271
ENSG00000068305	MEF2A	myocyte enhancer factor 2A	GO:0044271
ENSG00000068323	TFE3	transcription factor binding to IGHM enhancer 3	GO:0044271
ENSG00000068366	ACSL4	acyl-CoA synthetase long chain family member 4	GO:0044271
ENSG00000068438	FTSJ1	FtsJ RNA 2'-O-methyltransferase 1	GO:0044271
ENSG00000068654	POLR1A	RNA polymerase I subunit A	GO:0044271
ENSG00000068781	STON1-GTF2A1L	STON1-GTF2A1L readthrough	GO:0044271
ENSG00000068784	SRBD1	S1 RNA binding domain 1	GO:0044271
ENSG00000068903	SIRT2	sirtuin 2	GO:0044271
ENSG00000068971	PPP2R5B	protein phosphatase 2 regulatory subunit B'beta	GO:0044271
ENSG00000069011	PITX1	paired like homeodomain 1	GO:0044271
ENSG00000069275	NUCKS1	nuclear casein kinase and cyclin dependent kinase substrate 1	GO:0044271
ENSG00000069329	VPS35	VPS35 retromer complex component	GO:0044271
ENSG00000069399	BCL3	BCL3 transcription coactivator	GO:0044271
ENSG00000069482	GAL	galanin and GMAP prepropeptide	GO:0044271
ENSG00000069667	RORA	RAR related orphan receptor A	GO:0044271
ENSG00000069764	PLA2G10	phospholipase A2 group X	GO:0044271
ENSG00000069812	HES2	hes family bHLH transcription factor 2	GO:0044271
ENSG00000070018	LRP6	LDL receptor related protein 6	GO:0044271
ENSG00000070019	GUCY2C	guanylate cyclase 2C	GO:0044271
ENSG00000070061	ELP1	elongator acetyltransferase complex subunit 1	GO:0044271
ENSG00000070193	FGF10	fibroblast growth factor 10	GO:0044271
ENSG00000070366	SMG6	SMG6 nonsense mediated mRNA decay factor	GO:0044271
ENSG00000070404	FSTL3	follistatin like 3	GO:0044271
ENSG00000070444	MNT	MAX network transcriptional repressor	GO:0044271
ENSG00000070476	ZXDC	ZXD family zinc finger C	GO:0044271
ENSG00000070495	JMJD6	jumonji domain containing 6, arginine demethylase and lysine hydroxylase	GO:0044271
ENSG00000070501	POLB	DNA polymerase beta	GO:0044271
ENSG00000070669	ASNS	asparagine synthetase (glutamine-hydrolyzing)	GO:0044271
ENSG00000070756	PABPC1	poly(A) binding protein cytoplasmic 1	GO:0044271
ENSG00000070785	EIF2B3	eukaryotic translation initiation factor 2B subunit gamma	GO:0044271
ENSG00000070808	CAMK2A	calcium/calmodulin dependent protein kinase II alpha	GO:0044271
ENSG00000070814	TCOF1	treacle ribosome biogenesis factor 1	GO:0044271
ENSG00000071051	NCK2	NCK adaptor protein 2	GO:0044271
ENSG00000071082	RPL31	ribosomal protein L31	GO:0044271
ENSG00000071243	ING3	inhibitor of growth family member 3	GO:0044271
ENSG00000071282	LMCD1	LIM and cysteine rich domains 1	GO:0044271
ENSG00000071539	TRIP13	thyroid hormone receptor interactor 13	GO:0044271
ENSG00000071564	TCF3	transcription factor 3	GO:0044271
ENSG00000071655	MBD3	methyl-CpG binding domain protein 3	GO:0044271
ENSG00000071794	HLTF	helicase like transcription factor	GO:0044271
ENSG00000072110	ACTN1	actinin alpha 1	GO:0044271
ENSG00000072274	TFRC	transferrin receptor	GO:0044271
ENSG00000072310	SREBF1	sterol regulatory element binding transcription factor 1	GO:0044271
ENSG00000072401	UBE2D1	ubiquitin conjugating enzyme E2 D1	GO:0044271
ENSG00000072736	NFATC3	nuclear factor of activated T cells 3	GO:0044271
ENSG00000072803	FBXW11	F-box and WD repeat domain containing 11	GO:0044271
ENSG00000073282	TP63	tumor protein p63	GO:0044271
ENSG00000073417	PDE8A	phosphodiesterase 8A	GO:0044271
ENSG00000073578	SDHA	succinate dehydrogenase complex flavoprotein subunit A	GO:0044271
ENSG00000073584	SMARCE1	SWI/SNF related, matrix associated, actin dependent regulator of chromatin, subfamily e, member 1	GO:0044271
ENSG00000073614	KDM5A	lysine demethylase 5A	GO:0044271
ENSG00000073756	PTGS2	prostaglandin-endoperoxide synthase 2	GO:0044271
ENSG00000073792	IGF2BP2	insulin like growth factor 2 mRNA binding protein 2	GO:0044271
ENSG00000073803	MAP3K13	mitogen-activated protein kinase kinase kinase 13	GO:0044271
ENSG00000073861	TBX21	T-box transcription factor 21	GO:0044271
ENSG00000073921	PICALM	phosphatidylinositol binding clathrin assembly protein	GO:0044271
ENSG00000074047	GLI2	GLI family zinc finger 2	GO:0044271
ENSG00000074071	MRPS34	mitochondrial ribosomal protein S34	GO:0044271
ENSG00000074181	NOTCH3	notch receptor 3	GO:0044271
ENSG00000074219	TEAD2	TEA domain transcription factor 2	GO:0044271
ENSG00000074266	EED	embryonic ectoderm development	GO:0044271
ENSG00000074319	TSG101	tumor susceptibility 101	GO:0044271
ENSG00000074356	NCBP3	nuclear cap binding subunit 3	GO:0044271
ENSG00000074800	ENO1	enolase 1	GO:0044271
ENSG00000074842	MYDGF	myeloid derived growth factor	GO:0044271
ENSG00000074966	TXK	TXK tyrosine kinase	GO:0044271
ENSG00000075089	ACTR6	actin related protein 6	GO:0044271
ENSG00000075142	SRI	sorcin	GO:0044271
ENSG00000075151	EIF4G3	eukaryotic translation initiation factor 4 gamma 3	GO:0044271
ENSG00000075239	ACAT1	acetyl-CoA acetyltransferase 1	GO:0044271
ENSG00000075388	FGF4	fibroblast growth factor 4	GO:0044271
ENSG00000075399	VPS9D1	VPS9 domain containing 1	GO:0044271
ENSG00000075407	ZNF37A	zinc finger protein 37A	GO:0044271
ENSG00000075426	FOSL2	FOS like 2, AP-1 transcription factor subunit	GO:0044271
ENSG00000075624	ACTB	actin beta	GO:0044271
ENSG00000075651	PLD1	phospholipase D1	GO:0044271
ENSG00000075711	DLG1	discs large MAGUK scaffold protein 1	GO:0044271
ENSG00000075856	SART3	spliceosome associated factor 3, U4/U6 recycling protein	GO:0044271
ENSG00000075891	PAX2	paired box 2	GO:0044271
ENSG00000075914	EXOSC7	exosome component 7	GO:0044271
ENSG00000075975	MKRN2	makorin ring finger protein 2	GO:0044271
ENSG00000076108	BAZ2A	bromodomain adjacent to zinc finger domain 2A	GO:0044271
ENSG00000076242	MLH1	mutL homolog 1	GO:0044271
ENSG00000076555	ACACB	acetyl-CoA carboxylase beta	GO:0044271
ENSG00000076924	XAB2	XPA binding protein 2	GO:0044271
ENSG00000076984	MAP2K7	mitogen-activated protein kinase kinase 7	GO:0044271
ENSG00000077009	NMRK2	nicotinamide riboside kinase 2	GO:0044271
ENSG00000077080	ACTL6B	actin like 6B	GO:0044271
ENSG00000077092	RARB	retinoic acid receptor beta	GO:0044271
ENSG00000077097	TOP2B	DNA topoisomerase II beta	GO:0044271
ENSG00000077150	NFKB2	nuclear factor kappa B subunit 2	GO:0044271
ENSG00000077235	GTF3C1	general transcription factor IIIC subunit 1	GO:0044271
ENSG00000077348	EXOSC5	exosome component 5	GO:0044271
ENSG00000077454	LRCH4	leucine rich repeats and calponin homology domain containing 4	GO:0044271
ENSG00000077463	SIRT6	sirtuin 6	GO:0044271
ENSG00000077514	POLD3	DNA polymerase delta 3, accessory subunit	GO:0044271
ENSG00000077522	ACTN2	actinin alpha 2	GO:0044271
ENSG00000077684	JADE1	jade family PHD finger 1	GO:0044271
ENSG00000077943	ITGA8	integrin subunit alpha 8	GO:0044271
ENSG00000078043	PIAS2	protein inhibitor of activated STAT 2	GO:0044271
ENSG00000078124	ACER3	alkaline ceramidase 3	GO:0044271
ENSG00000078246	TULP3	TUB like protein 3	GO:0044271
ENSG00000078295	ADCY2	adenylate cyclase 2	GO:0044271
ENSG00000078399	HOXA9	homeobox A9	GO:0044271
ENSG00000078401	EDN1	endothelin 1	GO:0044271
ENSG00000078403	MLLT10	MLLT10 histone lysine methyltransferase DOT1L cofactor	GO:0044271
ENSG00000078687	TNRC6C	trinucleotide repeat containing adaptor 6C	GO:0044271
ENSG00000078699	CBFA2T2	CBFA2/RUNX1 partner transcriptional co-repressor 2	GO:0044271
ENSG00000078747	ITCH	itchy E3 ubiquitin protein ligase	GO:0044271
ENSG00000078804	TP53INP2	tumor protein p53 inducible nuclear protein 2	GO:0044271
ENSG00000078900	TP73	tumor protein p73	GO:0044271
ENSG00000079102	RUNX1T1	RUNX1 partner transcriptional co-repressor 1	GO:0044271
ENSG00000079134	THOC1	THO complex subunit 1	GO:0044271
ENSG00000079246	XRCC5	X-ray repair cross complementing 5	GO:0044271
ENSG00000079263	SP140	SP140 nuclear body protein	GO:0044271
ENSG00000079277	MKNK1	MAPK interacting serine/threonine kinase 1	GO:0044271
ENSG00000079387	SENP1	SUMO specific peptidase 1	GO:0044271
ENSG00000079432	CIC	capicua transcriptional repressor	GO:0044271
ENSG00000079785	DDX1	DEAD-box helicase 1	GO:0044271
ENSG00000079805	DNM2	dynamin 2	GO:0044271
ENSG00000079931	MOXD1	monooxygenase DBH like 1	GO:0044271
ENSG00000079999	KEAP1	kelch like ECH associated protein 1	GO:0044271
ENSG00000080298	RFX3	regulatory factor X3	GO:0044271
ENSG00000080345	RIF1	replication timing regulatory factor 1	GO:0044271
ENSG00000080503	SMARCA2	SWI/SNF related, matrix associated, actin dependent regulator of chromatin, subfamily a, member 2	GO:0044271
ENSG00000080561	MID2	midline 2	GO:0044271
ENSG00000080603	SRCAP	Snf2 related CREBBP activator protein	GO:0044271
ENSG00000080608	PUM3	pumilio RNA binding family member 3	GO:0044271
ENSG00000080802	CNOT4	CCR4-NOT transcription complex subunit 4	GO:0044271
ENSG00000080815	PSEN1	presenilin 1	GO:0044271
ENSG00000080819	CPOX	coproporphyrinogen oxidase	GO:0044271
ENSG00000080824	HSP90AA1	heat shock protein 90 alpha family class A member 1	GO:0044271
ENSG00000080839	RBL1	RB transcriptional corepressor like 1	GO:0044271
ENSG00000081059	TCF7	transcription factor 7	GO:0044271
ENSG00000081181	ARG2	arginase 2	GO:0044271
ENSG00000081189	MEF2C	myocyte enhancer factor 2C	GO:0044271
ENSG00000081386	ZNF510	zinc finger protein 510	GO:0044271
ENSG00000081665	ZNF506	zinc finger protein 506	GO:0044271
ENSG00000081692	JMJD4	jumonji domain containing 4	GO:0044271
ENSG00000081923	ATP8B1	ATPase phospholipid transporting 8B1	GO:0044271
ENSG00000082014	SMARCD3	SWI/SNF related, matrix associated, actin dependent regulator of chromatin, subfamily d, member 3	GO:0044271
ENSG00000082153	BZW1	basic leucine zipper and W2 domains 1	GO:0044271
ENSG00000082175	PGR	progesterone receptor	GO:0044271
ENSG00000082258	CCNT2	cyclin T2	GO:0044271
ENSG00000082482	KCNK2	potassium two pore domain channel subfamily K member 2	GO:0044271
ENSG00000082512	TRAF5	TNF receptor associated factor 5	GO:0044271
ENSG00000082515	MRPL22	mitochondrial ribosomal protein L22	GO:0044271
ENSG00000082516	GEMIN5	gem nuclear organelle associated protein 5	GO:0044271
ENSG00000082641	NFE2L1	NFE2 like bZIP transcription factor 1	GO:0044271
ENSG00000082805	ERC1	ELKS/RAB6-interacting/CAST family member 1	GO:0044271
ENSG00000083168	KAT6A	lysine acetyltransferase 6A	GO:0044271
ENSG00000083223	TUT7	terminal uridylyl transferase 7	GO:0044271
ENSG00000083307	GRHL2	grainyhead like transcription factor 2	GO:0044271
ENSG00000083520	DIS3	DIS3 homolog, exosome endoribonuclease and 3'-5' exoribonuclease	GO:0044271
ENSG00000083544	TDRD3	tudor domain containing 3	GO:0044271
ENSG00000083635	NUFIP1	nuclear FMR1 interacting protein 1	GO:0044271
ENSG00000083799	CYLD	CYLD lysine 63 deubiquitinase	GO:0044271
ENSG00000083812	ZNF324	zinc finger protein 324	GO:0044271
ENSG00000083814	ZNF671	zinc finger protein 671	GO:0044271
ENSG00000083817	ZNF416	zinc finger protein 416	GO:0044271
ENSG00000083828	ZNF586	zinc finger protein 586	GO:0044271
ENSG00000083838	ZNF446	zinc finger protein 446	GO:0044271
ENSG00000083844	ZNF264	zinc finger protein 264	GO:0044271
ENSG00000083845	RPS5	ribosomal protein S5	GO:0044271
ENSG00000084072	PPIE	peptidylprolyl isomerase E	GO:0044271
ENSG00000084073	ZMPSTE24	zinc metallopeptidase STE24	GO:0044271
ENSG00000084093	REST	RE1 silencing transcription factor	GO:0044271
ENSG00000084623	EIF3I	eukaryotic translation initiation factor 3 subunit I	GO:0044271
ENSG00000084676	NCOA1	nuclear receptor coactivator 1	GO:0044271
ENSG00000084764	MAPRE3	microtubule associated protein RP/EB family member 3	GO:0044271
ENSG00000084774	CAD	carbamoyl-phosphate synthetase 2, aspartate transcarbamylase, and dihydroorotase	GO:0044271
ENSG00000085185	BCORL1	BCL6 corepressor like 1	GO:0044271
ENSG00000085224	ATRX	ATRX chromatin remodeler	GO:0044271
ENSG00000085231	AK6	adenylate kinase 6	GO:0044271
ENSG00000085274	MYNN	myoneurin	GO:0044271
ENSG00000085276	MECOM	MDS1 and EVI1 complex locus	GO:0044271
ENSG00000085511	MAP3K4	mitogen-activated protein kinase kinase kinase 4	GO:0044271
ENSG00000085644	ZNF213	zinc finger protein 213	GO:0044271
ENSG00000085721	RRN3	RRN3 homolog, RNA polymerase I transcription factor	GO:0044271
ENSG00000085741	WNT11	Wnt family member 11	GO:0044271
ENSG00000085760	MTIF2	mitochondrial translational initiation factor 2	GO:0044271
ENSG00000085871	MGST2	microsomal glutathione S-transferase 2	GO:0044271
ENSG00000085978	ATG16L1	autophagy related 16 like 1	GO:0044271
ENSG00000086102	NFX1	nuclear transcription factor, X-box binding 1	GO:0044271
ENSG00000086232	EIF2AK1	eukaryotic translation initiation factor 2 alpha kinase 1	GO:0044271
ENSG00000086504	MRPL28	mitochondrial ribosomal protein L28	GO:0044271
ENSG00000086598	TMED2	transmembrane p24 trafficking protein 2	GO:0044271
ENSG00000086991	NOX4	NADPH oxidase 4	GO:0044271
ENSG00000087074	PPP1R15A	protein phosphatase 1 regulatory subunit 15A	GO:0044271
ENSG00000087087	SRRT	serrate, RNA effector molecule	GO:0044271
ENSG00000087095	NLK	nemo like kinase	GO:0044271
ENSG00000087152	ATXN7L3	ataxin 7 like 3	GO:0044271
ENSG00000087191	PSMC5	proteasome 26S subunit, ATPase 5	GO:0044271
ENSG00000087206	UIMC1	ubiquitin interaction motif containing 1	GO:0044271
ENSG00000087250	MT3	metallothionein 3	GO:0044271
ENSG00000087263	OGFOD1	2-oxoglutarate and iron dependent oxygenase domain containing 1	GO:0044271
ENSG00000087302	RTRAF	RNA transcription, translation and transport factor	GO:0044271
ENSG00000087510	TFAP2C	transcription factor AP-2 gamma	GO:0044271
ENSG00000087842	PIR	pirin	GO:0044271
ENSG00000087903	RFX2	regulatory factor X2	GO:0044271
ENSG00000088038	CNOT3	CCR4-NOT transcription complex subunit 3	GO:0044271
ENSG00000088247	KHSRP	KH-type splicing regulatory protein	GO:0044271
ENSG00000088305	DNMT3B	DNA methyltransferase 3 beta	GO:0044271
ENSG00000088826	SMOX	spermine oxidase	GO:0044271
ENSG00000088876	ZNF343	zinc finger protein 343	GO:0044271
ENSG00000088881	EBF4	EBF family member 4	GO:0044271
ENSG00000088888	MAVS	mitochondrial antiviral signaling protein	GO:0044271
ENSG00000088930	XRN2	5'-3' exoribonuclease 2	GO:0044271
ENSG00000088992	TESC	tescalcin	GO:0044271
ENSG00000089006	SNX5	sorting nexin 5	GO:0044271
ENSG00000089009	RPL6	ribosomal protein L6	GO:0044271
ENSG00000089022	MAPKAPK5	MAPK activated protein kinase 5	GO:0044271
ENSG00000089041	P2RX7	purinergic receptor P2X 7	GO:0044271
ENSG00000089094	KDM2B	lysine demethylase 2B	GO:0044271
ENSG00000089116	LHX5	LIM homeobox 5	GO:0044271
ENSG00000089123	TASP1	taspase 1	GO:0044271
ENSG00000089154	GCN1	GCN1 activator of EIF2AK4	GO:0044271
ENSG00000089157	RPLP0	ribosomal protein lateral stalk subunit P0	GO:0044271
ENSG00000089225	TBX5	T-box transcription factor 5	GO:0044271
ENSG00000089250	NOS1	nitric oxide synthase 1	GO:0044271
ENSG00000089280	FUS	FUS RNA binding protein	GO:0044271
ENSG00000089289	IGBP1	immunoglobulin binding protein 1	GO:0044271
ENSG00000089335	ZNF302	zinc finger protein 302	GO:0044271
ENSG00000089685	BIRC5	baculoviral IAP repeat containing 5	GO:0044271
ENSG00000089693	MLF2	myeloid leukemia factor 2	GO:0044271
ENSG00000089775	ZBTB25	zinc finger and BTB domain containing 25	GO:0044271
ENSG00000089902	RCOR1	REST corepressor 1	GO:0044271
ENSG00000090020	SLC9A1	solute carrier family 9 member A1	GO:0044271
ENSG00000090054	SPTLC1	serine palmitoyltransferase long chain base subunit 1	GO:0044271
ENSG00000090061	CCNK	cyclin K	GO:0044271
ENSG00000090263	MRPS33	mitochondrial ribosomal protein S33	GO:0044271
ENSG00000090266	NDUFB2	NADH:ubiquinone oxidoreductase subunit B2	GO:0044271
ENSG00000090376	IRAK3	interleukin 1 receptor associated kinase 3	GO:0044271
ENSG00000090447	TFAP4	transcription factor AP-4	GO:0044271
ENSG00000090612	ZNF268	zinc finger protein 268	GO:0044271
ENSG00000090621	PABPC4	poly(A) binding protein cytoplasmic 4	GO:0044271
ENSG00000090661	CERS4	ceramide synthase 4	GO:0044271
ENSG00000090861	AARS1	alanyl-tRNA synthetase 1	GO:0044271
ENSG00000090905	TNRC6A	trinucleotide repeat containing adaptor 6A	GO:0044271
ENSG00000090971	NAT14	N-acetyltransferase 14 (putative)	GO:0044271
ENSG00000091010	POU4F3	POU class 4 homeobox 3	GO:0044271
ENSG00000091106	NLRC4	NLR family CARD domain containing 4	GO:0044271
ENSG00000091127	PUS7	pseudouridine synthase 7	GO:0044271
ENSG00000091140	DLD	dihydrolipoamide dehydrogenase	GO:0044271
ENSG00000091409	ITGA6	integrin subunit alpha 6	GO:0044271
ENSG00000091436	MAP3K20	mitogen-activated protein kinase kinase kinase 20	GO:0044271
ENSG00000091513	TF	transferrin	GO:0044271
ENSG00000091656	ZFHX4	zinc finger homeobox 4	GO:0044271
ENSG00000091831	ESR1	estrogen receptor 1	GO:0044271
ENSG00000091972	CD200	CD200 molecule	GO:0044271
ENSG00000092067	CEBPE	CCAAT enhancer binding protein epsilon	GO:0044271
ENSG00000092098	RNF31	ring finger protein 31	GO:0044271
ENSG00000092199	HNRNPC	heterogeneous nuclear ribonucleoprotein C	GO:0044271
ENSG00000092201	SUPT16H	SPT16 homolog, facilitates chromatin remodeling subunit	GO:0044271
ENSG00000092203	TOX4	TOX high mobility group box family member 4	GO:0044271
ENSG00000092330	TINF2	TERF1 interacting nuclear factor 2	GO:0044271
ENSG00000092345	DAZL	deleted in azoospermia like	GO:0044271
ENSG00000092377	TBL1Y	transducin beta like 1 Y-linked	GO:0044271
ENSG00000092529	CAPN3	calpain 3	GO:0044271
ENSG00000092607	TBX15	T-box transcription factor 15	GO:0044271
ENSG00000092820	EZR	ezrin	GO:0044271
ENSG00000092847	AGO1	argonaute RISC component 1	GO:0044271
ENSG00000092969	TGFB2	transforming growth factor beta 2	GO:0044271
ENSG00000093072	ADA2	adenosine deaminase 2	GO:0044271
ENSG00000093167	LRRFIP2	LRR binding FLII interacting protein 2	GO:0044271
ENSG00000094631	HDAC6	histone deacetylase 6	GO:0044271
ENSG00000094841	UPRT	uracil phosphoribosyltransferase homolog	GO:0044271
ENSG00000094916	CBX5	chromobox 5	GO:0044271
ENSG00000095059	DHPS	deoxyhypusine synthase	GO:0044271
ENSG00000095380	NANS	N-acetylneuraminate synthase	GO:0044271
ENSG00000095564	BTAF1	B-TFIID TATA-box binding protein associated factor 1	GO:0044271
ENSG00000095574	IKZF5	IKAROS family zinc finger 5	GO:0044271
ENSG00000095739	BAMBI	BMP and activin membrane bound inhibitor	GO:0044271
ENSG00000095752	IL11	interleukin 11	GO:0044271
ENSG00000095787	WAC	WW domain containing adaptor with coiled-coil	GO:0044271
ENSG00000095794	CREM	cAMP responsive element modulator	GO:0044271
ENSG00000095951	HIVEP1	HIVEP zinc finger 1	GO:0044271
ENSG00000095970	TREM2	triggering receptor expressed on myeloid cells 2	GO:0044271
ENSG00000096070	BRPF3	bromodomain and PHD finger containing 3	GO:0044271
ENSG00000096080	MRPS18A	mitochondrial ribosomal protein S18A	GO:0044271
ENSG00000096092	TMEM14A	transmembrane protein 14A	GO:0044271
ENSG00000096384	HSP90AB1	heat shock protein 90 alpha family class B member 1	GO:0044271
ENSG00000096401	CDC5L	cell division cycle 5 like	GO:0044271
ENSG00000096654	ZNF184	zinc finger protein 184	GO:0044271
ENSG00000096717	SIRT1	sirtuin 1	GO:0044271
ENSG00000096872	IFT74	intraflagellar transport 74	GO:0044271
ENSG00000096968	JAK2	Janus kinase 2	GO:0044271
ENSG00000097007	ABL1	ABL proto-oncogene 1, non-receptor tyrosine kinase	GO:0044271
ENSG00000097021	ACOT7	acyl-CoA thioesterase 7	GO:0044271
ENSG00000099139	PCSK5	proprotein convertase subtilisin/kexin type 5	GO:0044271
ENSG00000099256	PRTFDC1	phosphoribosyl transferase domain containing 1	GO:0044271
ENSG00000099284	MACROH2A2	macroH2A.2 histone	GO:0044271
ENSG00000099326	MZF1	myeloid zinc finger 1	GO:0044271
ENSG00000099364	FBXL19	F-box and leucine rich repeat protein 19	GO:0044271
ENSG00000099385	BCL7C	BAF chromatin remodeling complex subunit BCL7C	GO:0044271
ENSG00000099399	MAGEB2	MAGE family member B2	GO:0044271
ENSG00000099622	CIRBP	cold inducible RNA binding protein	GO:0044271
ENSG00000099624	ATP5F1D	ATP synthase F1 subunit delta	GO:0044271
ENSG00000099795	NDUFB7	NADH:ubiquinone oxidoreductase subunit B7	GO:0044271
ENSG00000099797	TECR	trans-2,3-enoyl-CoA reductase	GO:0044271
ENSG00000099810	MTAP	methylthioadenosine phosphorylase	GO:0044271
ENSG00000099817	POLR2E	RNA polymerase II, I and III subunit E	GO:0044271
ENSG00000099821	POLRMT	RNA polymerase mitochondrial	GO:0044271
ENSG00000099875	MKNK2	MAPK interacting serine/threonine kinase 2	GO:0044271
ENSG00000099917	MED15	mediator complex subunit 15	GO:0044271
ENSG00000099956	SMARCB1	SWI/SNF related, matrix associated, actin dependent regulator of chromatin, subfamily b, member 1	GO:0044271
ENSG00000099985	OSM	oncostatin M	GO:0044271
ENSG00000099998	GGT5	gamma-glutamyltransferase 5	GO:0044271
ENSG00000100003	SEC14L2	SEC14 like lipid binding 2	GO:0044271
ENSG00000100030	MAPK1	mitogen-activated protein kinase 1	GO:0044271
ENSG00000100031	GGT1	gamma-glutamyltransferase 1	GO:0044271
ENSG00000100034	PPM1F	protein phosphatase, Mg2+/Mn2+ dependent 1F	GO:0044271
ENSG00000100075	SLC25A1	solute carrier family 25 member 1	GO:0044271
ENSG00000100084	HIRA	histone cell cycle regulator	GO:0044271
ENSG00000100104	SRRD	SRR1 domain containing	GO:0044271
ENSG00000100105	PATZ1	POZ/BTB and AT hook containing zinc finger 1	GO:0044271
ENSG00000100121	GGTLC2	gamma-glutamyltransferase light chain 2	GO:0044271
ENSG00000100129	EIF3L	eukaryotic translation initiation factor 3 subunit L	GO:0044271
ENSG00000100142	POLR2F	RNA polymerase II, I and III subunit F	GO:0044271
ENSG00000100146	SOX10	SRY-box transcription factor 10	GO:0044271
ENSG00000100201	DDX17	DEAD-box helicase 17	GO:0044271
ENSG00000100207	TCF20	transcription factor 20	GO:0044271
ENSG00000100211	CBY1	chibby family member 1, beta catenin antagonist	GO:0044271
ENSG00000100219	XBP1	X-box binding protein 1	GO:0044271
ENSG00000100226	GTPBP1	GTP binding protein 1	GO:0044271
ENSG00000100227	POLDIP3	DNA polymerase delta interacting protein 3	GO:0044271
ENSG00000100243	CYB5R3	cytochrome b5 reductase 3	GO:0044271
ENSG00000100292	HMOX1	heme oxygenase 1	GO:0044271
ENSG00000100296	THOC5	THO complex subunit 5	GO:0044271
ENSG00000100298	APOBEC3H	apolipoprotein B mRNA editing enzyme catalytic subunit 3H	GO:0044271
ENSG00000100300	TSPO	translocator protein	GO:0044271
ENSG00000100307	CBX7	chromobox 7	GO:0044271
ENSG00000100311	PDGFB	platelet derived growth factor subunit B	GO:0044271
ENSG00000100316	RPL3	ribosomal protein L3	GO:0044271
ENSG00000100320	RBFOX2	RNA binding fox-1 homolog 2	GO:0044271
ENSG00000100325	ASCC2	activating signal cointegrator 1 complex subunit 2	GO:0044271
ENSG00000100353	EIF3D	eukaryotic translation initiation factor 3 subunit D	GO:0044271
ENSG00000100354	TNRC6B	trinucleotide repeat containing adaptor 6B	GO:0044271
ENSG00000100393	EP300	E1A binding protein p300	GO:0044271
ENSG00000100395	L3MBTL2	L3MBTL histone methyl-lysine binding protein 2	GO:0044271
ENSG00000100410	PHF5A	PHD finger protein 5A	GO:0044271
ENSG00000100413	POLR3H	RNA polymerase III subunit H	GO:0044271
ENSG00000100417	PMM1	phosphomannomutase 1	GO:0044271
ENSG00000100425	BRD1	bromodomain containing 1	GO:0044271
ENSG00000100426	ZBED4	zinc finger BED-type containing 4	GO:0044271
ENSG00000100429	HDAC10	histone deacetylase 10	GO:0044271
ENSG00000100453	GZMB	granzyme B	GO:0044271
ENSG00000100461	RBM23	RNA binding motif protein 23	GO:0044271
ENSG00000100462	PRMT5	protein arginine methyltransferase 5	GO:0044271
ENSG00000100479	POLE2	DNA polymerase epsilon 2, accessory subunit	GO:0044271
ENSG00000100519	PSMC6	proteasome 26S subunit, ATPase 6	GO:0044271
ENSG00000100522	GNPNAT1	glucosamine-phosphate N-acetyltransferase 1	GO:0044271
ENSG00000100596	SPTLC2	serine palmitoyltransferase long chain base subunit 2	GO:0044271
ENSG00000100601	ALKBH1	alkB homolog 1, histone H2A dioxygenase	GO:0044271
ENSG00000100603	SNW1	SNW domain containing 1	GO:0044271
ENSG00000100614	PPM1A	protein phosphatase, Mg2+/Mn2+ dependent 1A	GO:0044271
ENSG00000100625	SIX4	SIX homeobox 4	GO:0044271
ENSG00000100644	HIF1A	hypoxia inducible factor 1 subunit alpha	GO:0044271
ENSG00000100664	EIF5	eukaryotic translation initiation factor 5	GO:0044271
ENSG00000100697	DICER1	dicer 1, ribonuclease III	GO:0044271
ENSG00000100714	MTHFD1	methylenetetrahydrofolate dehydrogenase, cyclohydrolase and formyltetrahydrofolate synthetase 1	GO:0044271
ENSG00000100726	TELO2	telomere maintenance 2	GO:0044271
ENSG00000100784	RPS6KA5	ribosomal protein S6 kinase A5	GO:0044271
ENSG00000100811	YY1	YY1 transcription factor	GO:0044271
ENSG00000100815	TRIP11	thyroid hormone receptor interactor 11	GO:0044271
ENSG00000100823	APEX1	apurinic/apyrimidinic endodeoxyribonuclease 1	GO:0044271
ENSG00000100888	CHD8	chromodomain helicase DNA binding protein 8	GO:0044271
ENSG00000100902	PSMA6	proteasome 20S subunit alpha 6	GO:0044271
ENSG00000100906	NFKBIA	NFKB inhibitor alpha	GO:0044271
ENSG00000100916	BRMS1L	BRMS1 like transcriptional repressor	GO:0044271
ENSG00000100938	GMPR2	guanosine monophosphate reductase 2	GO:0044271
ENSG00000100968	NFATC4	nuclear factor of activated T cells 4	GO:0044271
ENSG00000100982	PCIF1	phosphorylated CTD interacting factor 1	GO:0044271
ENSG00000100983	GSS	glutathione synthetase	GO:0044271
ENSG00000100987	VSX1	visual system homeobox 1	GO:0044271
ENSG00000101003	GINS1	GINS complex subunit 1	GO:0044271
ENSG00000101017	CD40	CD40 molecule	GO:0044271
ENSG00000101040	ZMYND8	zinc finger MYND-type containing 8	GO:0044271
ENSG00000101057	MYBL2	MYB proto-oncogene like 2	GO:0044271
ENSG00000101076	HNF4A	hepatocyte nuclear factor 4 alpha	GO:0044271
ENSG00000101082	SLA2	Src like adaptor 2	GO:0044271
ENSG00000101096	NFATC2	nuclear factor of activated T cells 2	GO:0044271
ENSG00000101115	SALL4	spalt like transcription factor 4	GO:0044271
ENSG00000101126	ADNP	activity dependent neuroprotector homeobox	GO:0044271
ENSG00000101144	BMP7	bone morphogenetic protein 7	GO:0044271
ENSG00000101158	NELFCD	negative elongation factor complex member C/D	GO:0044271
ENSG00000101161	PRPF6	pre-mRNA processing factor 6	GO:0044271
ENSG00000101181	MTG2	mitochondrial ribosome associated GTPase 2	GO:0044271
ENSG00000101188	NTSR1	neurotensin receptor 1	GO:0044271
ENSG00000101189	MRGBP	MRG domain binding protein	GO:0044271
ENSG00000101190	TCFL5	transcription factor like 5	GO:0044271
ENSG00000101191	DIDO1	death inducer-obliterator 1	GO:0044271
ENSG00000101210	EEF1A2	eukaryotic translation elongation factor 1 alpha 2	GO:0044271
ENSG00000101216	GMEB2	glucocorticoid modulatory element binding protein 2	GO:0044271
ENSG00000101255	TRIB3	tribbles pseudokinase 3	GO:0044271
ENSG00000101266	CSNK2A1	casein kinase 2 alpha 1	GO:0044271
ENSG00000101336	HCK	HCK proto-oncogene, Src family tyrosine kinase	GO:0044271
ENSG00000101346	POFUT1	protein O-fucosyltransferase 1	GO:0044271
ENSG00000101384	JAG1	jagged canonical Notch ligand 1	GO:0044271
ENSG00000101391	CDK5RAP1	CDK5 regulatory subunit associated protein 1	GO:0044271
ENSG00000101412	E2F1	E2F transcription factor 1	GO:0044271
ENSG00000101413	RPRD1B	regulation of nuclear pre-mRNA domain containing 1B	GO:0044271
ENSG00000101442	ACTR5	actin related protein 5	GO:0044271
ENSG00000101489	CELF4	CUGBP Elav-like family member 4	GO:0044271
ENSG00000101493	ZNF516	zinc finger protein 516	GO:0044271
ENSG00000101544	ADNP2	ADNP homeobox 2	GO:0044271
ENSG00000101557	USP14	ubiquitin specific peptidase 14	GO:0044271
ENSG00000101558	VAPA	VAMP associated protein A	GO:0044271
ENSG00000101574	METTL4	methyltransferase 4, N6-adenosine	GO:0044271
ENSG00000101577	LPIN2	lipin 2	GO:0044271
ENSG00000101665	SMAD7	SMAD family member 7	GO:0044271
ENSG00000101751	POLI	DNA polymerase iota	GO:0044271
ENSG00000101773	RBBP8	RB binding protein 8, endonuclease	GO:0044271
ENSG00000101843	PSMD10	proteasome 26S subunit, non-ATPase 10	GO:0044271
ENSG00000101849	TBL1X	transducin beta like 1 X-linked	GO:0044271
ENSG00000101856	PGRMC1	progesterone receptor membrane component 1	GO:0044271
ENSG00000101868	POLA1	DNA polymerase alpha 1, catalytic subunit	GO:0044271
ENSG00000101882	NKAP	NFKB activating protein	GO:0044271
ENSG00000101883	RHOXF1	Rhox homeobox family member 1	GO:0044271
ENSG00000101890	GUCY2F	guanylate cyclase 2F, retinal	GO:0044271
ENSG00000101892	ATP1B4	ATPase Na+/K+ transporting family member beta 4	GO:0044271
ENSG00000101898	MCTS2	MCTS family member 2	GO:0044271
ENSG00000101911	PRPS2	phosphoribosyl pyrophosphate synthetase 2	GO:0044271
ENSG00000101928	MOSPD1	motile sperm domain containing 1	GO:0044271
ENSG00000101945	SUV39H1	SUV39H1 histone lysine methyltransferase	GO:0044271
ENSG00000101951	PAGE4	PAGE family member 4	GO:0044271
ENSG00000101997	CCDC22	coiled-coil domain containing 22	GO:0044271
ENSG00000102034	ELF4	E74 like ETS transcription factor 4	GO:0044271
ENSG00000102038	SMARCA1	SWI/SNF related, matrix associated, actin dependent regulator of chromatin, subfamily a, member 1	GO:0044271
ENSG00000102054	RBBP7	RB binding protein 7, chromatin remodeling factor	GO:0044271
ENSG00000102081	FMR1	fragile X messenger ribonucleoprotein 1	GO:0044271
ENSG00000102096	PIM2	Pim-2 proto-oncogene, serine/threonine kinase	GO:0044271
ENSG00000102098	SCML2	Scm polycomb group protein like 2	GO:0044271
ENSG00000102103	PQBP1	polyglutamine binding protein 1	GO:0044271
ENSG00000102125	TAFAZZIN	tafazzin, phospholipid-lysophospholipid transacylase	GO:0044271
ENSG00000102145	GATA1	GATA binding protein 1	GO:0044271
ENSG00000102172	SMS	spermine synthase	GO:0044271
ENSG00000102221	JADE3	jade family PHD finger 3	GO:0044271
ENSG00000102225	CDK16	cyclin dependent kinase 16	GO:0044271
ENSG00000102241	HTATSF1	HIV-1 Tat specific factor 1	GO:0044271
ENSG00000102243	VGLL1	vestigial like family member 1	GO:0044271
ENSG00000102245	CD40LG	CD40 ligand	GO:0044271
ENSG00000102316	MAGED2	MAGE family member D2	GO:0044271
ENSG00000102317	RBM3	RNA binding motif protein 3	GO:0044271
ENSG00000102349	KLF8	KLF transcription factor 8	GO:0044271
ENSG00000102387	TAF7L	TATA-box binding protein associated factor 7 like	GO:0044271
ENSG00000102393	GLA	galactosidase alpha	GO:0044271
ENSG00000102401	ARMCX3	armadillo repeat containing X-linked 3	GO:0044271
ENSG00000102554	KLF5	KLF transcription factor 5	GO:0044271
ENSG00000102575	ACP5	acid phosphatase 5, tartrate resistant	GO:0044271
ENSG00000102580	DNAJC3	DnaJ heat shock protein family (Hsp40) member C3	GO:0044271
ENSG00000102678	FGF9	fibroblast growth factor 9	GO:0044271
ENSG00000102699	PARP4	poly(ADP-ribose) polymerase family member 4	GO:0044271
ENSG00000102710	SUPT20H	SPT20 homolog, SAGA complex component	GO:0044271
ENSG00000102738	MRPS31	mitochondrial ribosomal protein S31	GO:0044271
ENSG00000102743	SLC25A15	solute carrier family 25 member 15	GO:0044271
ENSG00000102760	RGCC	regulator of cell cycle	GO:0044271
ENSG00000102786	INTS6	integrator complex subunit 6	GO:0044271
ENSG00000102794	ACOD1	aconitate decarboxylase 1	GO:0044271
ENSG00000102804	TSC22D1	TSC22 domain family member 1	GO:0044271
ENSG00000102870	ZNF629	zinc finger protein 629	GO:0044271
ENSG00000102871	TRADD	TNFRSF1A associated via death domain	GO:0044271
ENSG00000102878	HSF4	heat shock transcription factor 4	GO:0044271
ENSG00000102882	MAPK3	mitogen-activated protein kinase 3	GO:0044271
ENSG00000102908	NFAT5	nuclear factor of activated T cells 5	GO:0044271
ENSG00000102931	ARL2BP	ADP ribosylation factor like GTPase 2 binding protein	GO:0044271
ENSG00000102935	ZNF423	zinc finger protein 423	GO:0044271
ENSG00000102967	DHODH	dihydroorotate dehydrogenase (quinone)	GO:0044271
ENSG00000102974	CTCF	CCCTC-binding factor	GO:0044271
ENSG00000102977	ACD	ACD shelterin complex subunit and telomerase recruitment factor	GO:0044271
ENSG00000102978	POLR2C	RNA polymerase II subunit C	GO:0044271
ENSG00000102984	ZNF821	zinc finger protein 821	GO:0044271
ENSG00000103018	CYB5B	cytochrome b5 type B	GO:0044271
ENSG00000103024	NME3	NME/NM23 nucleoside diphosphate kinase 3	GO:0044271
ENSG00000103037	SETD6	SET domain containing 6, protein lysine methyltransferase	GO:0044271
ENSG00000103044	HAS3	hyaluronan synthase 3	GO:0044271
ENSG00000103056	SMPD3	sphingomyelin phosphodiesterase 3	GO:0044271
ENSG00000103064	SLC7A6	solute carrier family 7 member 6	GO:0044271
ENSG00000103089	FA2H	fatty acid 2-hydroxylase	GO:0044271
ENSG00000103126	AXIN1	axin 1	GO:0044271
ENSG00000103150	MLYCD	malonyl-CoA decarboxylase	GO:0044271
ENSG00000103168	TAF1C	TATA-box binding protein associated factor, RNA polymerase I subunit C	GO:0044271
ENSG00000103194	USP10	ubiquitin specific peptidase 10	GO:0044271
ENSG00000103199	ZNF500	zinc finger protein 500	GO:0044271
ENSG00000103202	NME4	NME/NM23 nucleoside diphosphate kinase 4	GO:0044271
ENSG00000103241	FOXF1	forkhead box F1	GO:0044271
ENSG00000103254	ANTKMT	adenine nucleotide translocase lysine methyltransferase	GO:0044271
ENSG00000103275	UBE2I	ubiquitin conjugating enzyme E2 I	GO:0044271
ENSG00000103316	CRYM	crystallin mu	GO:0044271
ENSG00000103319	EEF2K	eukaryotic elongation factor 2 kinase	GO:0044271
ENSG00000103342	GSPT1	G1 to S phase transition 1	GO:0044271
ENSG00000103343	ZNF174	zinc finger protein 174	GO:0044271
ENSG00000103356	EARS2	glutamyl-tRNA synthetase 2, mitochondrial	GO:0044271
ENSG00000103363	ELOB	elongin B	GO:0044271
ENSG00000103423	DNAJA3	DnaJ heat shock protein family (Hsp40) member A3	GO:0044271
ENSG00000103449	SALL1	spalt like transcription factor 1	GO:0044271
ENSG00000103460	TOX3	TOX high mobility group box family member 3	GO:0044271
ENSG00000103479	RBL2	RB transcriptional corepressor like 2	GO:0044271
ENSG00000103485	QPRT	quinolinate phosphoribosyltransferase	GO:0044271
ENSG00000103490	PYCARD	PYD and CARD domain containing	GO:0044271
ENSG00000103495	MAZ	MYC associated zinc finger protein	GO:0044271
ENSG00000103510	KAT8	lysine acetyltransferase 8	GO:0044271
ENSG00000103549	RNF40	ring finger protein 40	GO:0044271
ENSG00000103671	TRIP4	thyroid hormone receptor interactor 4	GO:0044271
ENSG00000103707	MTFMT	mitochondrial methionyl-tRNA formyltransferase	GO:0044271
ENSG00000103740	ACSBG1	acyl-CoA synthetase bubblegum family member 1	GO:0044271
ENSG00000103932	RPAP1	RNA polymerase II associated protein 1	GO:0044271
ENSG00000104064	GABPB1	GA binding protein transcription factor subunit beta 1	GO:0044271
ENSG00000104129	DNAJC17	DnaJ heat shock protein family (Hsp40) member C17	GO:0044271
ENSG00000104131	EIF3J	eukaryotic translation initiation factor 3 subunit J	GO:0044271
ENSG00000104205	SGK3	serum/glucocorticoid regulated kinase family member 3	GO:0044271
ENSG00000104221	BRF2	BRF2 RNA polymerase III transcription initiation factor subunit	GO:0044271
ENSG00000104299	INTS9	integrator complex subunit 9	GO:0044271
ENSG00000104312	RIPK2	receptor interacting serine/threonine kinase 2	GO:0044271
ENSG00000104313	EYA1	EYA transcriptional coactivator and phosphatase 1	GO:0044271
ENSG00000104332	SFRP1	secreted frizzled related protein 1	GO:0044271
ENSG00000104365	IKBKB	inhibitor of nuclear factor kappa B kinase subunit beta	GO:0044271
ENSG00000104375	STK3	serine/threonine kinase 3	GO:0044271
ENSG00000104408	EIF3E	eukaryotic translation initiation factor 3 subunit E	GO:0044271
ENSG00000104447	TRPS1	transcriptional repressor GATA binding 1	GO:0044271
ENSG00000104472	CHRAC1	chromatin accessibility complex subunit 1	GO:0044271
ENSG00000104522	GFUS	GDP-L-fucose synthase	GO:0044271
ENSG00000104529	EEF1D	eukaryotic translation elongation factor 1 delta	GO:0044271
ENSG00000104613	INTS10	integrator complex subunit 10	GO:0044271
ENSG00000104695	PPP2CB	protein phosphatase 2 catalytic subunit beta	GO:0044271
ENSG00000104763	ASAH1	N-acylsphingosine amidohydrolase 1	GO:0044271
ENSG00000104824	HNRNPL	heterogeneous nuclear ribonucleoprotein L	GO:0044271
ENSG00000104825	NFKBIB	NFKB inhibitor beta	GO:0044271
ENSG00000104835	SARS2	seryl-tRNA synthetase 2, mitochondrial	GO:0044271
ENSG00000104856	RELB	RELB proto-oncogene, NF-kB subunit	GO:0044271
ENSG00000104872	PIH1D1	PIH1 domain containing 1	GO:0044271
ENSG00000104881	PPP1R13L	protein phosphatase 1 regulatory subunit 13 like	GO:0044271
ENSG00000104884	ERCC2	ERCC excision repair 2, TFIIH core complex helicase subunit	GO:0044271
ENSG00000104885	DOT1L	DOT1 like histone lysine methyltransferase	GO:0044271
ENSG00000104899	AMH	anti-Mullerian hormone	GO:0044271
ENSG00000104903	LYL1	LYL1 basic helix-loop-helix family member	GO:0044271
ENSG00000104904	OAZ1	ornithine decarboxylase antizyme 1	GO:0044271
ENSG00000104951	IL4I1	interleukin 4 induced 1	GO:0044271
ENSG00000104953	TLE6	TLE family member 6, subcortical maternal complex member	GO:0044271
ENSG00000104960	PTOV1	PTOV1 extended AT-hook containing adaptor protein	GO:0044271
ENSG00000104964	TLE5	TLE family member 5, transcriptional modulator	GO:0044271
ENSG00000104973	MED25	mediator complex subunit 25	GO:0044271
ENSG00000104976	SNAPC2	small nuclear RNA activating complex polypeptide 2	GO:0044271
ENSG00000105085	MED26	mediator complex subunit 26	GO:0044271
ENSG00000105136	ZNF419	zinc finger protein 419	GO:0044271
ENSG00000105173	CCNE1	cyclin E1	GO:0044271
ENSG00000105176	URI1	URI1 prefoldin like chaperone	GO:0044271
ENSG00000105193	RPS16	ribosomal protein S16	GO:0044271
ENSG00000105204	DYRK1B	dual specificity tyrosine phosphorylation regulated kinase 1B	GO:0044271
ENSG00000105221	AKT2	AKT serine/threonine kinase 2	GO:0044271
ENSG00000105229	PIAS4	protein inhibitor of activated STAT 4	GO:0044271
ENSG00000105258	POLR2I	RNA polymerase II subunit I	GO:0044271
ENSG00000105261	OVOL3	ovo like zinc finger 3	GO:0044271
ENSG00000105287	PRKD2	protein kinase D2	GO:0044271
ENSG00000105290	APLP1	amyloid beta precursor like protein 1	GO:0044271
ENSG00000105298	CACTIN	cactin, spliceosome C complex subunit	GO:0044271
ENSG00000105329	TGFB1	transforming growth factor beta 1	GO:0044271
ENSG00000105364	MRPL4	mitochondrial ribosomal protein L4	GO:0044271
ENSG00000105372	RPS19	ribosomal protein S19	GO:0044271
ENSG00000105373	NOP53	NOP53 ribosome biogenesis factor	GO:0044271
ENSG00000105392	CRX	cone-rod homeobox	GO:0044271
ENSG00000105419	MEIS3	Meis homeobox 3	GO:0044271
ENSG00000105483	CARD8	caspase recruitment domain family member 8	GO:0044271
ENSG00000105486	LIG1	DNA ligase 1	GO:0044271
ENSG00000105497	ZNF175	zinc finger protein 175	GO:0044271
ENSG00000105516	DBP	D-box binding PAR bZIP transcription factor	GO:0044271
ENSG00000105556	MIER2	MIER family member 2	GO:0044271
ENSG00000105568	PPP2R1A	protein phosphatase 2 scaffold subunit Aalpha	GO:0044271
ENSG00000105607	GCDH	glutaryl-CoA dehydrogenase	GO:0044271
ENSG00000105610	KLF1	KLF transcription factor 1	GO:0044271
ENSG00000105619	TFPT	TCF3 fusion partner	GO:0044271
ENSG00000105640	RPL18A	ribosomal protein L18a	GO:0044271
ENSG00000105647	PIK3R2	phosphoinositide-3-kinase regulatory subunit 2	GO:0044271
ENSG00000105656	ELL	elongation factor for RNA polymerase II	GO:0044271
ENSG00000105662	CRTC1	CREB regulated transcription coactivator 1	GO:0044271
ENSG00000105672	ETV2	ETS variant transcription factor 2	GO:0044271
ENSG00000105697	HAMP	hepcidin antimicrobial peptide	GO:0044271
ENSG00000105698	USF2	upstream transcription factor 2, c-fos interacting	GO:0044271
ENSG00000105708	ZNF14	zinc finger protein 14	GO:0044271
ENSG00000105717	PBX4	PBX homeobox 4	GO:0044271
ENSG00000105722	ERF	ETS2 repressor factor	GO:0044271
ENSG00000105723	GSK3A	glycogen synthase kinase 3 alpha	GO:0044271
ENSG00000105732	ZNF574	zinc finger protein 574	GO:0044271
ENSG00000105750	ZNF85	zinc finger protein 85	GO:0044271
ENSG00000105810	CDK6	cyclin dependent kinase 6	GO:0044271
ENSG00000105821	DNAJC2	DnaJ heat shock protein family (Hsp40) member C2	GO:0044271
ENSG00000105835	NAMPT	nicotinamide phosphoribosyltransferase	GO:0044271
ENSG00000105849	POLR1F	RNA polymerase I subunit F	GO:0044271
ENSG00000105856	HBP1	HMG-box transcription factor 1	GO:0044271
ENSG00000105866	SP4	Sp4 transcription factor	GO:0044271
ENSG00000105880	DLX5	distal-less homeobox 5	GO:0044271
ENSG00000105887	MTPN	myotrophin	GO:0044271
ENSG00000105967	TFEC	transcription factor EC	GO:0044271
ENSG00000105974	CAV1	caveolin 1	GO:0044271
ENSG00000105976	MET	MET proto-oncogene, receptor tyrosine kinase	GO:0044271
ENSG00000105989	WNT2	Wnt family member 2	GO:0044271
ENSG00000105991	HOXA1	homeobox A1	GO:0044271
ENSG00000105993	DNAJB6	DnaJ heat shock protein family (Hsp40) member B6	GO:0044271
ENSG00000105996	HOXA2	homeobox A2	GO:0044271
ENSG00000105997	HOXA3	homeobox A3	GO:0044271
ENSG00000106004	HOXA5	homeobox A5	GO:0044271
ENSG00000106006	HOXA6	homeobox A6	GO:0044271
ENSG00000106031	HOXA13	homeobox A13	GO:0044271
ENSG00000106038	EVX1	even-skipped homeobox 1	GO:0044271
ENSG00000106052	TAX1BP1	Tax1 binding protein 1	GO:0044271
ENSG00000106100	NOD1	nucleotide binding oligomerization domain containing 1	GO:0044271
ENSG00000106105	GARS1	glycyl-tRNA synthetase 1	GO:0044271
ENSG00000106153	CHCHD2	coiled-coil-helix-coiled-coil-helix domain containing 2	GO:0044271
ENSG00000106211	HSPB1	heat shock protein family B (small) member 1	GO:0044271
ENSG00000106245	BUD31	BUD31 homolog	GO:0044271
ENSG00000106246	PTCD1	pentatricopeptide repeat domain 1	GO:0044271
ENSG00000106261	ZKSCAN1	zinc finger with KRAB and SCAN domains 1	GO:0044271
ENSG00000106263	EIF3B	eukaryotic translation initiation factor 3 subunit B	GO:0044271
ENSG00000106290	TAF6	TATA-box binding protein associated factor 6	GO:0044271
ENSG00000106299	WASL	WASP like actin nucleation promoting factor	GO:0044271
ENSG00000106305	AIMP2	aminoacyl tRNA synthetase complex interacting multifunctional protein 2	GO:0044271
ENSG00000106327	TFR2	transferrin receptor 2	GO:0044271
ENSG00000106331	PAX4	paired box 4	GO:0044271
ENSG00000106348	IMPDH1	inosine monophosphate dehydrogenase 1	GO:0044271
ENSG00000106400	ZNHIT1	zinc finger HIT-type containing 1	GO:0044271
ENSG00000106410	NOBOX	NOBOX oogenesis homeobox	GO:0044271
ENSG00000106443	PHF14	PHD finger protein 14	GO:0044271
ENSG00000106459	NRF1	nuclear respiratory factor 1	GO:0044271
ENSG00000106462	EZH2	enhancer of zeste 2 polycomb repressive complex 2 subunit	GO:0044271
ENSG00000106479	ZNF862	zinc finger protein 862	GO:0044271
ENSG00000106483	SFRP4	secreted frizzled related protein 4	GO:0044271
ENSG00000106511	MEOX2	mesenchyme homeobox 2	GO:0044271
ENSG00000106536	POU6F2	POU class 6 homeobox 2	GO:0044271
ENSG00000106546	AHR	aryl hydrocarbon receptor	GO:0044271
ENSG00000106571	GLI3	GLI family zinc finger 3	GO:0044271
ENSG00000106591	MRPL32	mitochondrial ribosomal protein L32	GO:0044271
ENSG00000106617	PRKAG2	protein kinase AMP-activated non-catalytic subunit gamma 2	GO:0044271
ENSG00000106624	AEBP1	AE binding protein 1	GO:0044271
ENSG00000106628	POLD2	DNA polymerase delta 2, accessory subunit	GO:0044271
ENSG00000106635	BCL7B	BAF chromatin remodeling complex subunit BCL7B	GO:0044271
ENSG00000106682	EIF4H	eukaryotic translation initiation factor 4H	GO:0044271
ENSG00000106688	SLC1A1	solute carrier family 1 member 1	GO:0044271
ENSG00000106689	LHX2	LIM homeobox 2	GO:0044271
ENSG00000106723	SPIN1	spindlin 1	GO:0044271
ENSG00000106733	NMRK1	nicotinamide riboside kinase 1	GO:0044271
ENSG00000106785	TRIM14	tripartite motif containing 14	GO:0044271
ENSG00000106799	TGFBR1	transforming growth factor beta receptor 1	GO:0044271
ENSG00000106829	TLE4	TLE family member 4, transcriptional corepressor	GO:0044271
ENSG00000106852	LHX6	LIM homeobox 6	GO:0044271
ENSG00000106948	AKNA	AT-hook transcription factor	GO:0044271
ENSG00000106952	TNFSF8	TNF superfamily member 8	GO:0044271
ENSG00000106991	ENG	endoglin	GO:0044271
ENSG00000106992	AK1	adenylate kinase 1	GO:0044271
ENSG00000107077	KDM4C	lysine demethylase 4C	GO:0044271
ENSG00000107105	ELAVL2	ELAV like RNA binding protein 2	GO:0044271
ENSG00000107164	FUBP3	far upstream element binding protein 3	GO:0044271
ENSG00000107175	CREB3	cAMP responsive element binding protein 3	GO:0044271
ENSG00000107187	LHX3	LIM homeobox 3	GO:0044271
ENSG00000107201	RIGI	RNA sensor RIG-I	GO:0044271
ENSG00000107223	EDF1	endothelial differentiation related factor 1	GO:0044271
ENSG00000107249	GLIS3	GLIS family zinc finger 3	GO:0044271
ENSG00000107290	SETX	senataxin	GO:0044271
ENSG00000107331	ABCA2	ATP binding cassette subfamily A member 2	GO:0044271
ENSG00000107371	EXOSC3	exosome component 3	GO:0044271
ENSG00000107404	DVL1	dishevelled segment polarity protein 1	GO:0044271
ENSG00000107438	PDLIM1	PDZ and LIM domain 1	GO:0044271
ENSG00000107447	DNTT	DNA nucleotidylexotransferase	GO:0044271
ENSG00000107485	GATA3	GATA binding protein 3	GO:0044271
ENSG00000107581	EIF3A	eukaryotic translation initiation factor 3 subunit A	GO:0044271
ENSG00000107643	MAPK8	mitogen-activated protein kinase 8	GO:0044271
ENSG00000107758	PPP3CB	protein phosphatase 3 catalytic subunit beta	GO:0044271
ENSG00000107779	BMPR1A	bone morphogenetic protein receptor type 1A	GO:0044271
ENSG00000107798	LIPA	lipase A, lysosomal acid type	GO:0044271
ENSG00000107807	TLX1	T cell leukemia homeobox 1	GO:0044271
ENSG00000107815	TWNK	twinkle mtDNA helicase	GO:0044271
ENSG00000107833	NPM3	nucleophosmin/nucleoplasmin 3	GO:0044271
ENSG00000107854	TNKS2	tankyrase 2	GO:0044271
ENSG00000107859	PITX3	paired like homeodomain 3	GO:0044271
ENSG00000107864	CPEB3	cytoplasmic polyadenylation element binding protein 3	GO:0044271
ENSG00000107882	SUFU	SUFU negative regulator of hedgehog signaling	GO:0044271
ENSG00000107929	LARP4B	La ribonucleoprotein 4B	GO:0044271
ENSG00000107938	EDRF1	erythroid differentiation regulatory factor 1	GO:0044271
ENSG00000107954	NEURL1	neuralized E3 ubiquitin protein ligase 1	GO:0044271
ENSG00000107960	STN1	STN1 subunit of CST complex	GO:0044271
ENSG00000107984	DKK1	dickkopf WNT signaling pathway inhibitor 1	GO:0044271
ENSG00000108001	EBF3	EBF transcription factor 3	GO:0044271
ENSG00000108064	TFAM	transcription factor A, mitochondrial	GO:0044271
ENSG00000108107	RPL28	ribosomal protein L28	GO:0044271
ENSG00000108175	ZMIZ1	zinc finger MIZ-type containing 1	GO:0044271
ENSG00000108298	RPL19	ribosomal protein L19	GO:0044271
ENSG00000108312	UBTF	upstream binding transcription factor	GO:0044271
ENSG00000108342	CSF3	colony stimulating factor 3	GO:0044271
ENSG00000108349	CASC3	CASC3 exon junction complex subunit	GO:0044271
ENSG00000108395	TRIM37	tripartite motif containing 37	GO:0044271
ENSG00000108405	P2RX1	purinergic receptor P2X 1	GO:0044271
ENSG00000108439	PNPO	pyridoxamine 5'-phosphate oxidase	GO:0044271
ENSG00000108443	RPS6KB1	ribosomal protein S6 kinase B1	GO:0044271
ENSG00000108465	CDK5RAP3	CDK5 regulatory subunit associated protein 3	GO:0044271
ENSG00000108468	CBX1	chromobox 1	GO:0044271
ENSG00000108469	RECQL5	RecQ like helicase 5	GO:0044271
ENSG00000108506	INTS2	integrator complex subunit 2	GO:0044271
ENSG00000108509	CAMTA2	calmodulin binding transcription activator 2	GO:0044271
ENSG00000108510	MED13	mediator complex subunit 13	GO:0044271
ENSG00000108511	HOXB6	homeobox B6	GO:0044271
ENSG00000108518	PFN1	profilin 1	GO:0044271
ENSG00000108551	RASD1	ras related dexamethasone induced 1	GO:0044271
ENSG00000108557	RAI1	retinoic acid induced 1	GO:0044271
ENSG00000108561	C1QBP	complement C1q binding protein	GO:0044271
ENSG00000108590	MED31	mediator complex subunit 31	GO:0044271
ENSG00000108591	DRG2	developmentally regulated GTP binding protein 2	GO:0044271
ENSG00000108604	SMARCD2	SWI/SNF related, matrix associated, actin dependent regulator of chromatin, subfamily d, member 2	GO:0044271
ENSG00000108654	DDX5	DEAD-box helicase 5	GO:0044271
ENSG00000108773	KAT2A	lysine acetyltransferase 2A	GO:0044271
ENSG00000108788	MLX	MAX dimerization protein MLX	GO:0044271
ENSG00000108799	EZH1	enhancer of zeste 1 polycomb repressive complex 2 subunit	GO:0044271
ENSG00000108813	DLX4	distal-less homeobox 4	GO:0044271
ENSG00000108821	COL1A1	collagen type I alpha 1 chain	GO:0044271
ENSG00000108825	PTGES3L-AARSD1	PTGES3L-AARSD1 readthrough	GO:0044271
ENSG00000108826	MRPL27	mitochondrial ribosomal protein L27	GO:0044271
ENSG00000108840	HDAC5	histone deacetylase 5	GO:0044271
ENSG00000108854	SMURF2	SMAD specific E3 ubiquitin protein ligase 2	GO:0044271
ENSG00000108924	HLF	HLF transcription factor, PAR bZIP family member	GO:0044271
ENSG00000108946	PRKAR1A	protein kinase cAMP-dependent type I regulatory subunit alpha	GO:0044271
ENSG00000109016	DHRS7B	dehydrogenase/reductase 7B	GO:0044271
ENSG00000109101	FOXN1	forkhead box N1	GO:0044271
ENSG00000109111	SUPT6H	SPT6 homolog, histone chaperone and transcription elongation factor	GO:0044271
ENSG00000109118	PHF12	PHD finger protein 12	GO:0044271
ENSG00000109132	PHOX2B	paired like homeobox 2B	GO:0044271
ENSG00000109320	NFKB1	nuclear factor kappa B subunit 1	GO:0044271
ENSG00000109332	UBE2D3	ubiquitin conjugating enzyme E2 D3	GO:0044271
ENSG00000109339	MAPK10	mitogen-activated protein kinase 10	GO:0044271
ENSG00000109381	ELF2	E74 like ETS transcription factor 2	GO:0044271
ENSG00000109390	NDUFC1	NADH:ubiquinone oxidoreductase subunit C1	GO:0044271
ENSG00000109424	UCP1	uncoupling protein 1	GO:0044271
ENSG00000109471	IL2	interleukin 2	GO:0044271
ENSG00000109475	RPL34	ribosomal protein L34	GO:0044271
ENSG00000109501	WFS1	wolframin ER transmembrane glycoprotein	GO:0044271
ENSG00000109534	GAR1	GAR1 ribonucleoprotein	GO:0044271
ENSG00000109618	SEPSECS	Sep (O-phosphoserine) tRNA:Sec (selenocysteine) tRNA synthase	GO:0044271
ENSG00000109654	TRIM2	tripartite motif containing 2	GO:0044271
ENSG00000109685	NSD2	nuclear receptor binding SET domain protein 2	GO:0044271
ENSG00000109705	NKX3-2	NK3 homeobox 2	GO:0044271
ENSG00000109787	KLF3	KLF transcription factor 3	GO:0044271
ENSG00000109814	UGDH	UDP-glucose 6-dehydrogenase	GO:0044271
ENSG00000109819	PPARGC1A	PPARG coactivator 1 alpha	GO:0044271
ENSG00000109832	DDX25	DEAD-box helicase 25	GO:0044271
ENSG00000109846	CRYAB	crystallin alpha B	GO:0044271
ENSG00000109851	DBX1	developing brain homeobox 1	GO:0044271
ENSG00000109854	HTATIP2	HIV-1 Tat interactive protein 2	GO:0044271
ENSG00000109906	ZBTB16	zinc finger and BTB domain containing 16	GO:0044271
ENSG00000109911	ELP4	elongator acetyltransferase complex subunit 4	GO:0044271
ENSG00000109917	ZPR1	ZPR1 zinc finger	GO:0044271
ENSG00000109971	HSPA8	heat shock protein family A (Hsp70) member 8	GO:0044271
ENSG00000110031	LPXN	leupaxin	GO:0044271
ENSG00000110048	OSBP	oxysterol binding protein	GO:0044271
ENSG00000110063	DCPS	decapping enzyme, scavenger	GO:0044271
ENSG00000110092	CCND1	cyclin D1	GO:0044271
ENSG00000110171	TRIM3	tripartite motif containing 3	GO:0044271
ENSG00000110315	RNF141	ring finger protein 141	GO:0044271
ENSG00000110321	EIF4G2	eukaryotic translation initiation factor 4 gamma 2	GO:0044271
ENSG00000110330	BIRC2	baculoviral IAP repeat containing 2	GO:0044271
ENSG00000110367	DDX6	DEAD-box helicase 6	GO:0044271
ENSG00000110422	HIPK3	homeodomain interacting protein kinase 3	GO:0044271
ENSG00000110435	PDHX	pyruvate dehydrogenase complex component X	GO:0044271
ENSG00000110436	SLC1A2	solute carrier family 1 member 2	GO:0044271
ENSG00000110492	MDK	midkine	GO:0044271
ENSG00000110497	AMBRA1	autophagy and beclin 1 regulator 1	GO:0044271
ENSG00000110619	CARS1	cysteinyl-tRNA synthetase 1	GO:0044271
ENSG00000110651	CD81	CD81 molecule	GO:0044271
ENSG00000110680	CALCA	calcitonin related polypeptide alpha	GO:0044271
ENSG00000110693	SOX6	SRY-box transcription factor 6	GO:0044271
ENSG00000110700	RPS13	ribosomal protein S13	GO:0044271
ENSG00000110711	AIP	aryl hydrocarbon receptor interacting protein	GO:0044271
ENSG00000110713	NUP98	nucleoporin 98 and 96 precursor	GO:0044271
ENSG00000110717	NDUFS8	NADH:ubiquinone oxidoreductase core subunit S8	GO:0044271
ENSG00000110768	GTF2H1	general transcription factor IIH subunit 1	GO:0044271
ENSG00000110777	POU2AF1	POU class 2 homeobox associating factor 1	GO:0044271
ENSG00000110801	PSMD9	proteasome 26S subunit, non-ATPase 9	GO:0044271
ENSG00000110851	PRDM4	PR/SET domain 4	GO:0044271
ENSG00000110887	DAO	D-amino acid oxidase	GO:0044271
ENSG00000110888	CAPRIN2	caprin family member 2	GO:0044271
ENSG00000110911	SLC11A2	solute carrier family 11 member 2	GO:0044271
ENSG00000110925	CSRNP2	cysteine and serine rich nuclear protein 2	GO:0044271
ENSG00000110931	CAMKK2	calcium/calmodulin dependent protein kinase kinase 2	GO:0044271
ENSG00000110944	IL23A	interleukin 23 subunit alpha	GO:0044271
ENSG00000110955	ATP5F1B	ATP synthase F1 subunit beta	GO:0044271
ENSG00000110958	PTGES3	prostaglandin E synthase 3	GO:0044271
ENSG00000110987	BCL7A	BAF chromatin remodeling complex subunit BCL7A	GO:0044271
ENSG00000111046	MYF6	myogenic factor 6	GO:0044271
ENSG00000111049	MYF5	myogenic factor 5	GO:0044271
ENSG00000111087	GLI1	GLI family zinc finger 1	GO:0044271
ENSG00000111145	ELK3	ETS transcription factor ELK3	GO:0044271
ENSG00000111199	TRPV4	transient receptor potential cation channel subfamily V member 4	GO:0044271
ENSG00000111206	FOXM1	forkhead box M1	GO:0044271
ENSG00000111249	CUX2	cut like homeobox 2	GO:0044271
ENSG00000111269	CREBL2	cAMP responsive element binding protein like 2	GO:0044271
ENSG00000111275	ALDH2	aldehyde dehydrogenase 2 family member	GO:0044271
ENSG00000111276	CDKN1B	cyclin dependent kinase inhibitor 1B	GO:0044271
ENSG00000111328	CDK2AP1	cyclin dependent kinase 2 associated protein 1	GO:0044271
ENSG00000111358	GTF2H3	general transcription factor IIH subunit 3	GO:0044271
ENSG00000111361	EIF2B1	eukaryotic translation initiation factor 2B subunit alpha	GO:0044271
ENSG00000111424	VDR	vitamin D receptor	GO:0044271
ENSG00000111445	RFC5	replication factor C subunit 5	GO:0044271
ENSG00000111530	CAND1	cullin associated and neddylation dissociated 1	GO:0044271
ENSG00000111536	IL26	interleukin 26	GO:0044271
ENSG00000111537	IFNG	interferon gamma	GO:0044271
ENSG00000111596	CNOT2	CCR4-NOT transcription complex subunit 2	GO:0044271
ENSG00000111602	TIMELESS	timeless circadian regulator	GO:0044271
ENSG00000111639	MRPL51	mitochondrial ribosomal protein L51	GO:0044271
ENSG00000111640	GAPDH	glyceraldehyde-3-phosphate dehydrogenase	GO:0044271
ENSG00000111642	CHD4	chromodomain helicase DNA binding protein 4	GO:0044271
ENSG00000111653	ING4	inhibitor of growth family member 4	GO:0044271
ENSG00000111676	ATN1	atrophin 1	GO:0044271
ENSG00000111704	NANOG	Nanog homeobox	GO:0044271
ENSG00000111707	SUDS3	SDS3 homolog, SIN3A corepressor complex component	GO:0044271
ENSG00000111727	HCFC2	host cell factor C2	GO:0044271
ENSG00000111732	AICDA	activation induced cytidine deaminase	GO:0044271
ENSG00000111783	RFX4	regulatory factor X4	GO:0044271
ENSG00000111802	TDP2	tyrosyl-DNA phosphodiesterase 2	GO:0044271
ENSG00000111816	FRK	fyn related Src family tyrosine kinase	GO:0044271
ENSG00000111832	RWDD1	RWD domain containing 1	GO:0044271
ENSG00000111837	MAK	male germ cell associated kinase	GO:0044271
ENSG00000111843	TMEM14C	transmembrane protein 14C	GO:0044271
ENSG00000111912	NCOA7	nuclear receptor coactivator 7	GO:0044271
ENSG00000112031	MTRF1L	mitochondrial translation release factor 1 like	GO:0044271
ENSG00000112033	PPARD	peroxisome proliferator activated receptor delta	GO:0044271
ENSG00000112038	OPRM1	opioid receptor mu 1	GO:0044271
ENSG00000112062	MAPK14	mitogen-activated protein kinase 14	GO:0044271
ENSG00000112110	MRPL18	mitochondrial ribosomal protein L18	GO:0044271
ENSG00000112115	IL17A	interleukin 17A	GO:0044271
ENSG00000112116	IL17F	interleukin 17F	GO:0044271
ENSG00000112130	RNF8	ring finger protein 8	GO:0044271
ENSG00000112175	BMP5	bone morphogenetic protein 5	GO:0044271
ENSG00000112182	BACH2	BTB domain and CNC homolog 2	GO:0044271
ENSG00000112183	RBM24	RNA binding motif protein 24	GO:0044271
ENSG00000112200	ZNF451	zinc finger protein 451	GO:0044271
ENSG00000112214	FHL5	four and a half LIM domains 5	GO:0044271
ENSG00000112237	CCNC	cyclin C	GO:0044271
ENSG00000112238	PRDM13	PR/SET domain 13	GO:0044271
ENSG00000112242	E2F3	E2F transcription factor 3	GO:0044271
ENSG00000112246	SIM1	SIM bHLH transcription factor 1	GO:0044271
ENSG00000112249	ASCC3	activating signal cointegrator 1 complex subunit 3	GO:0044271
ENSG00000112282	MED23	mediator complex subunit 23	GO:0044271
ENSG00000112306	RPS12	ribosomal protein S12	GO:0044271
ENSG00000112312	GMNN	geminin DNA replication inhibitor	GO:0044271
ENSG00000112333	NR2E1	nuclear receptor subfamily 2 group E member 1	GO:0044271
ENSG00000112339	HBS1L	HBS1 like translational GTPase	GO:0044271
ENSG00000112343	TRIM38	tripartite motif containing 38	GO:0044271
ENSG00000112365	ZBTB24	zinc finger and BTB domain containing 24	GO:0044271
ENSG00000112511	PHF1	PHD finger protein 1	GO:0044271
ENSG00000112531	QKI	QKI, KH domain containing RNA binding	GO:0044271
ENSG00000112559	MDFI	MyoD family inhibitor	GO:0044271
ENSG00000112561	TFEB	transcription factor EB	GO:0044271
ENSG00000112562	SMOC2	SPARC related modular calcium binding 2	GO:0044271
ENSG00000112576	CCND3	cyclin D3	GO:0044271
ENSG00000112592	TBP	TATA-box binding protein	GO:0044271
ENSG00000112599	GUCA1B	guanylate cyclase activator 1B	GO:0044271
ENSG00000112624	BICRAL	BICRA like chromatin remodeling complex associated protein	GO:0044271
ENSG00000112651	MRPL2	mitochondrial ribosomal protein L2	GO:0044271
ENSG00000112658	SRF	serum response factor	GO:0044271
ENSG00000112679	DUSP22	dual specificity phosphatase 22	GO:0044271
ENSG00000112699	GMDS	GDP-mannose 4,6-dehydratase	GO:0044271
ENSG00000112715	VEGFA	vascular endothelial growth factor A	GO:0044271
ENSG00000112837	TBX18	T-box transcription factor 18	GO:0044271
ENSG00000112851	ERBIN	erbb2 interacting protein	GO:0044271
ENSG00000112855	HARS2	histidyl-tRNA synthetase 2, mitochondrial	GO:0044271
ENSG00000112874	NUDT12	nudix hydrolase 12	GO:0044271
ENSG00000112941	TENT4A	terminal nucleotidyltransferase 4A	GO:0044271
ENSG00000112977	DAP	death associated protein	GO:0044271
ENSG00000112981	NME5	NME/NM23 family member 5	GO:0044271
ENSG00000112983	BRD8	bromodomain containing 8	GO:0044271
ENSG00000112996	MRPS30	mitochondrial ribosomal protein S30	GO:0044271
ENSG00000113048	MRPS27	mitochondrial ribosomal protein S27	GO:0044271
ENSG00000113083	LOX	lysyl oxidase	GO:0044271
ENSG00000113108	APBB3	amyloid beta precursor protein binding family B member 3	GO:0044271
ENSG00000113196	HAND1	heart and neural crest derivatives expressed 1	GO:0044271
ENSG00000113300	CNOT6	CCR4-NOT transcription complex subunit 6	GO:0044271
ENSG00000113356	POLR3G	RNA polymerase III subunit G	GO:0044271
ENSG00000113360	DROSHA	drosha ribonuclease III	GO:0044271
ENSG00000113387	SUB1	SUB1 regulator of transcription	GO:0044271
ENSG00000113407	TARS1	threonyl-tRNA synthetase 1	GO:0044271
ENSG00000113430	IRX4	iroquois homeobox 4	GO:0044271
ENSG00000113492	AGXT2	alanine--glyoxylate aminotransferase 2	GO:0044271
ENSG00000113520	IL4	interleukin 4	GO:0044271
ENSG00000113522	RAD50	RAD50 double strand break repair protein	GO:0044271
ENSG00000113525	IL5	interleukin 5	GO:0044271
ENSG00000113532	ST8SIA4	ST8 alpha-N-acetyl-neuraminide alpha-2,8-sialyltransferase 4	GO:0044271
ENSG00000113552	GNPDA1	glucosamine-6-phosphate deaminase 1	GO:0044271
ENSG00000113575	PPP2CA	protein phosphatase 2 catalytic subunit alpha	GO:0044271
ENSG00000113578	FGF1	fibroblast growth factor 1	GO:0044271
ENSG00000113580	NR3C1	nuclear receptor subfamily 3 group C member 1	GO:0044271
ENSG00000113643	RARS1	arginyl-tRNA synthetase 1	GO:0044271
ENSG00000113645	WWC1	WW and C2 domain containing 1	GO:0044271
ENSG00000113648	MACROH2A1	macroH2A.1 histone	GO:0044271
ENSG00000113649	TCERG1	transcription elongation regulator 1	GO:0044271
ENSG00000113658	SMAD5	SMAD family member 5	GO:0044271
ENSG00000113721	PDGFRB	platelet derived growth factor receptor beta	GO:0044271
ENSG00000113722	CDX1	caudal type homeobox 1	GO:0044271
ENSG00000113742	CPEB4	cytoplasmic polyadenylation element binding protein 4	GO:0044271
ENSG00000113812	ACTR8	actin related protein 8	GO:0044271
ENSG00000113916	BCL6	BCL6 transcription repressor	GO:0044271
ENSG00000114013	CD86	CD86 molecule	GO:0044271
ENSG00000114026	OGG1	8-oxoguanine DNA glycosylase	GO:0044271
ENSG00000114062	UBE3A	ubiquitin protein ligase E3A	GO:0044271
ENSG00000114126	TFDP2	transcription factor Dp-2	GO:0044271
ENSG00000114127	XRN1	5'-3' exoribonuclease 1	GO:0044271
ENSG00000114166	KAT2B	lysine acetyltransferase 2B	GO:0044271
ENSG00000114251	WNT5A	Wnt family member 5A	GO:0044271
ENSG00000114315	HES1	hes family bHLH transcription factor 1	GO:0044271
ENSG00000114391	RPL24	ribosomal protein L24	GO:0044271
ENSG00000114416	FXR1	FMR1 autosomal homolog 1	GO:0044271
ENSG00000114439	BBX	BBX high mobility group box domain containing	GO:0044271
ENSG00000114487	MORC1	MORC family CW-type zinc finger 1	GO:0044271
ENSG00000114491	UMPS	uridine monophosphate synthetase	GO:0044271
ENSG00000114503	NCBP2	nuclear cap binding protein subunit 2	GO:0044271
ENSG00000114573	ATP6V1A	ATPase H+ transporting V1 subunit A	GO:0044271
ENSG00000114626	ABTB1	ankyrin repeat and BTB domain containing 1	GO:0044271
ENSG00000114686	MRPL3	mitochondrial ribosomal protein L3	GO:0044271
ENSG00000114739	ACVR2B	activin A receptor type 2B	GO:0044271
ENSG00000114779	ABHD14B	abhydrolase domain containing 14B	GO:0044271
ENSG00000114784	EIF1B	eukaryotic translation initiation factor 1B	GO:0044271
ENSG00000114853	ZBTB47	zinc finger and BTB domain containing 47	GO:0044271
ENSG00000114861	FOXP1	forkhead box P1	GO:0044271
ENSG00000114867	EIF4G1	eukaryotic translation initiation factor 4 gamma 1	GO:0044271
ENSG00000114904	NEK4	NIMA related kinase 4	GO:0044271
ENSG00000114933	INO80D	INO80 complex subunit D	GO:0044271
ENSG00000114942	EEF1B2	eukaryotic translation elongation factor 1 beta 2	GO:0044271
ENSG00000114956	DGUOK	deoxyguanosine kinase	GO:0044271
ENSG00000114982	KANSL3	KAT8 regulatory NSL complex subunit 3	GO:0044271
ENSG00000115008	IL1A	interleukin 1 alpha	GO:0044271
ENSG00000115041	KCNIP3	potassium voltage-gated channel interacting protein 3	GO:0044271
ENSG00000115053	NCL	nucleolin	GO:0044271
ENSG00000115091	ACTR3	actin related protein 3	GO:0044271
ENSG00000115112	TFCP2L1	transcription factor CP2 like 1	GO:0044271
ENSG00000115138	POMC	proopiomelanocortin	GO:0044271
ENSG00000115170	ACVR1	activin A receptor type 1	GO:0044271
ENSG00000115207	GTF3C2	general transcription factor IIIC subunit 2	GO:0044271
ENSG00000115211	EIF2B4	eukaryotic translation initiation factor 2B subunit delta	GO:0044271
ENSG00000115268	RPS15	ribosomal protein S15	GO:0044271
ENSG00000115274	INO80B	INO80 complex subunit B	GO:0044271
ENSG00000115286	NDUFS7	NADH:ubiquinone oxidoreductase core subunit S7	GO:0044271
ENSG00000115289	PCGF1	polycomb group ring finger 1	GO:0044271
ENSG00000115297	TLX2	T cell leukemia homeobox 2	GO:0044271
ENSG00000115318	LOXL3	lysyl oxidase like 3	GO:0044271
ENSG00000115350	POLE4	DNA polymerase epsilon 4, accessory subunit	GO:0044271
ENSG00000115364	MRPL19	mitochondrial ribosomal protein L19	GO:0044271
ENSG00000115368	WDR75	WD repeat domain 75	GO:0044271
ENSG00000115380	EFEMP1	EGF containing fibulin extracellular matrix protein 1	GO:0044271
ENSG00000115415	STAT1	signal transducer and activator of transcription 1	GO:0044271
ENSG00000115419	GLS	glutaminase	GO:0044271
ENSG00000115461	IGFBP5	insulin like growth factor binding protein 5	GO:0044271
ENSG00000115484	CCT4	chaperonin containing TCP1 subunit 4	GO:0044271
ENSG00000115507	OTX1	orthodenticle homeobox 1	GO:0044271
ENSG00000115524	SF3B1	splicing factor 3b subunit 1	GO:0044271
ENSG00000115525	ST3GAL5	ST3 beta-galactoside alpha-2,3-sialyltransferase 5	GO:0044271
ENSG00000115548	KDM3A	lysine demethylase 3A	GO:0044271
ENSG00000115568	ZNF142	zinc finger protein 142	GO:0044271
ENSG00000115593	SMYD1	SET and MYND domain containing 1	GO:0044271
ENSG00000115596	WNT6	Wnt family member 6	GO:0044271
ENSG00000115604	IL18R1	interleukin 18 receptor 1	GO:0044271
ENSG00000115607	IL18RAP	interleukin 18 receptor accessory protein	GO:0044271
ENSG00000115641	FHL2	four and a half LIM domains 2	GO:0044271
ENSG00000115652	UXS1	UDP-glucuronate decarboxylase 1	GO:0044271
ENSG00000115657	ABCB6	ATP binding cassette subfamily B member 6 (Langereis blood group)	GO:0044271
ENSG00000115661	STK16	serine/threonine kinase 16	GO:0044271
ENSG00000115687	PASK	PAS domain containing serine/threonine kinase	GO:0044271
ENSG00000115738	ID2	inhibitor of DNA binding 2	GO:0044271
ENSG00000115750	TAF1B	TATA-box binding protein associated factor, RNA polymerase I subunit B	GO:0044271
ENSG00000115758	ODC1	ornithine decarboxylase 1	GO:0044271
ENSG00000115816	CEBPZ	CCAAT enhancer binding protein zeta	GO:0044271
ENSG00000115844	DLX2	distal-less homeobox 2	GO:0044271
ENSG00000115866	DARS1	aspartyl-tRNA synthetase 1	GO:0044271
ENSG00000115904	SOS1	SOS Ras/Rac guanine nucleotide exchange factor 1	GO:0044271
ENSG00000115919	KYNU	kynureninase	GO:0044271
ENSG00000115942	ORC2	origin recognition complex subunit 2	GO:0044271
ENSG00000115966	ATF2	activating transcription factor 2	GO:0044271
ENSG00000116001	TIA1	TIA1 cytotoxic granule associated RNA binding protein	GO:0044271
ENSG00000116016	EPAS1	endothelial PAS domain protein 1	GO:0044271
ENSG00000116017	ARID3A	AT-rich interaction domain 3A	GO:0044271
ENSG00000116030	SUMO1	small ubiquitin like modifier 1	GO:0044271
ENSG00000116035	VAX2	ventral anterior homeobox 2	GO:0044271
ENSG00000116044	NFE2L2	NFE2 like bZIP transcription factor 2	GO:0044271
ENSG00000116096	SPR	sepiapterin reductase	GO:0044271
ENSG00000116106	EPHA4	EPH receptor A4	GO:0044271
ENSG00000116120	FARSB	phenylalanyl-tRNA synthetase subunit beta	GO:0044271
ENSG00000116128	BCL9	BCL9 transcription coactivator	GO:0044271
ENSG00000116132	PRRX1	paired related homeobox 1	GO:0044271
ENSG00000116205	TCEANC2	transcription elongation factor A N-terminal and central domain containing 2	GO:0044271
ENSG00000116221	MRPL37	mitochondrial ribosomal protein L37	GO:0044271
ENSG00000116251	RPL22	ribosomal protein L22	GO:0044271
ENSG00000116254	CHD5	chromodomain helicase DNA binding protein 5	GO:0044271
ENSG00000116288	PARK7	Parkinsonism associated deglycase	GO:0044271
ENSG00000116329	OPRD1	opioid receptor delta 1	GO:0044271
ENSG00000116337	AMPD2	adenosine monophosphate deaminase 2	GO:0044271
ENSG00000116455	WDR77	WD repeat domain 77	GO:0044271
ENSG00000116459	ATP5PB	ATP synthase peripheral stalk-membrane subunit b	GO:0044271
ENSG00000116478	HDAC1	histone deacetylase 1	GO:0044271
ENSG00000116525	TRIM62	tripartite motif containing 62	GO:0044271
ENSG00000116539	ASH1L	ASH1 like histone lysine methyltransferase	GO:0044271
ENSG00000116560	SFPQ	splicing factor proline and glutamine rich	GO:0044271
ENSG00000116580	GON4L	gon-4 like	GO:0044271
ENSG00000116584	ARHGEF2	Rho/Rac guanine nucleotide exchange factor 2	GO:0044271
ENSG00000116604	MEF2D	myocyte enhancer factor 2D	GO:0044271
ENSG00000116649	SRM	spermidine synthase	GO:0044271
ENSG00000116670	MAD2L2	mitotic arrest deficient 2 like 2	GO:0044271
ENSG00000116679	IVNS1ABP	influenza virus NS1A binding protein	GO:0044271
ENSG00000116717	GADD45A	growth arrest and DNA damage inducible alpha	GO:0044271
ENSG00000116721	PRAMEF1	PRAME family member 1	GO:0044271
ENSG00000116726	PRAMEF12	PRAME family member 12	GO:0044271
ENSG00000116731	PRDM2	PR/SET domain 2	GO:0044271
ENSG00000116741	RGS2	regulator of G protein signaling 2	GO:0044271
ENSG00000116747	RO60	Ro60, Y RNA binding protein	GO:0044271
ENSG00000116748	AMPD1	adenosine monophosphate deaminase 1	GO:0044271
ENSG00000116750	UCHL5	ubiquitin C-terminal hydrolase L5	GO:0044271
ENSG00000116761	CTH	cystathionine gamma-lyase	GO:0044271
ENSG00000116771	AGMAT	agmatinase	GO:0044271
ENSG00000116809	ZBTB17	zinc finger and BTB domain containing 17	GO:0044271
ENSG00000116819	TFAP2E	transcription factor AP-2 epsilon	GO:0044271
ENSG00000116830	TTF2	transcription termination factor 2	GO:0044271
ENSG00000116833	NR5A2	nuclear receptor subfamily 5 group A member 2	GO:0044271
ENSG00000116874	WARS2	tryptophanyl tRNA synthetase 2, mitochondrial	GO:0044271
ENSG00000116898	MRPS15	mitochondrial ribosomal protein S15	GO:0044271
ENSG00000116954	RRAGC	Ras related GTP binding C	GO:0044271
ENSG00000116990	MYCL	MYCL proto-oncogene, bHLH transcription factor	GO:0044271
ENSG00000117000	RLF	RLF zinc finger	GO:0044271
ENSG00000117009	KMO	kynurenine 3-monooxygenase	GO:0044271
ENSG00000117010	ZNF684	zinc finger protein 684	GO:0044271
ENSG00000117036	ETV3	ETS variant transcription factor 3	GO:0044271
ENSG00000117054	ACADM	acyl-CoA dehydrogenase medium chain	GO:0044271
ENSG00000117069	ST6GALNAC5	ST6 N-acetylgalactosaminide alpha-2,6-sialyltransferase 5	GO:0044271
ENSG00000117118	SDHB	succinate dehydrogenase complex iron sulfur subunit B	GO:0044271
ENSG00000117139	KDM5B	lysine demethylase 5B	GO:0044271
ENSG00000117143	UAP1	UDP-N-acetylglucosamine pyrophosphorylase 1	GO:0044271
ENSG00000117266	CDK18	cyclin dependent kinase 18	GO:0044271
ENSG00000117318	ID3	inhibitor of DNA binding 3	GO:0044271
ENSG00000117505	DR1	down-regulator of transcription 1	GO:0044271
ENSG00000117560	FASLG	Fas ligand	GO:0044271
ENSG00000117586	TNFSF4	TNF superfamily member 4	GO:0044271
ENSG00000117593	DARS2	aspartyl-tRNA synthetase 2, mitochondrial	GO:0044271
ENSG00000117595	IRF6	interferon regulatory factor 6	GO:0044271
ENSG00000117625	RCOR3	REST corepressor 3	GO:0044271
ENSG00000117650	NEK2	NIMA related kinase 2	GO:0044271
ENSG00000117676	RPS6KA1	ribosomal protein S6 kinase A1	GO:0044271
ENSG00000117707	PROX1	prospero homeobox 1	GO:0044271
ENSG00000117713	ARID1A	AT-rich interaction domain 1A	GO:0044271
ENSG00000117724	CENPF	centromere protein F	GO:0044271
ENSG00000117791	MTARC2	mitochondrial amidoxime reducing component 2	GO:0044271
ENSG00000117877	POLR1G	RNA polymerase I subunit G	GO:0044271
ENSG00000118058	KMT2A	lysine methyltransferase 2A	GO:0044271
ENSG00000118113	MMP8	matrix metallopeptidase 8	GO:0044271
ENSG00000118156	ZNF541	zinc finger protein 541	GO:0044271
ENSG00000118181	RPS25	ribosomal protein S25	GO:0044271
ENSG00000118217	ATF6	activating transcription factor 6	GO:0044271
ENSG00000118245	TNP1	transition protein 1	GO:0044271
ENSG00000118246	FASTKD2	FAST kinase domains 2	GO:0044271
ENSG00000118260	CREB1	cAMP responsive element binding protein 1	GO:0044271
ENSG00000118263	KLF7	KLF transcription factor 7	GO:0044271
ENSG00000118276	B4GALT6	beta-1,4-galactosyltransferase 6	GO:0044271
ENSG00000118402	ELOVL4	ELOVL fatty acid elongase 4	GO:0044271
ENSG00000118482	PHF3	PHD finger protein 3	GO:0044271
ENSG00000118495	PLAGL1	PLAG1 like zinc finger 1	GO:0044271
ENSG00000118503	TNFAIP3	TNF alpha induced protein 3	GO:0044271
ENSG00000118513	MYB	MYB proto-oncogene, transcription factor	GO:0044271
ENSG00000118515	SGK1	serum/glucocorticoid regulated kinase 1	GO:0044271
ENSG00000118520	ARG1	arginase 1	GO:0044271
ENSG00000118523	CCN2	cellular communication network factor 2	GO:0044271
ENSG00000118526	TCF21	transcription factor 21	GO:0044271
ENSG00000118579	MED28	mediator complex subunit 28	GO:0044271
ENSG00000118620	ZNF430	zinc finger protein 430	GO:0044271
ENSG00000118689	FOXO3	forkhead box O3	GO:0044271
ENSG00000118707	TGIF2	TGFB induced factor homeobox 2	GO:0044271
ENSG00000118762	PKD2	polycystin 2, transient receptor potential cation channel	GO:0044271
ENSG00000118785	SPP1	secreted phosphoprotein 1	GO:0044271
ENSG00000118922	KLF12	KLF transcription factor 12	GO:0044271
ENSG00000118972	FGF23	fibroblast growth factor 23	GO:0044271
ENSG00000118985	ELL2	elongation factor for RNA polymerase II 2	GO:0044271
ENSG00000119013	NDUFB3	NADH:ubiquinone oxidoreductase subunit B3	GO:0044271
ENSG00000119041	GTF3C3	general transcription factor IIIC subunit 3	GO:0044271
ENSG00000119042	SATB2	SATB homeobox 2	GO:0044271
ENSG00000119138	KLF9	KLF transcription factor 9	GO:0044271
ENSG00000119185	ITGB1BP1	integrin subunit beta 1 binding protein 1	GO:0044271
ENSG00000119285	HEATR1	HEAT repeat containing 1	GO:0044271
ENSG00000119335	SET	SET nuclear proto-oncogene	GO:0044271
ENSG00000119401	TRIM32	tripartite motif containing 32	GO:0044271
ENSG00000119403	PHF19	PHD finger protein 19	GO:0044271
ENSG00000119421	NDUFA8	NADH:ubiquinone oxidoreductase subunit A8	GO:0044271
ENSG00000119508	NR4A3	nuclear receptor subfamily 4 group A member 3	GO:0044271
ENSG00000119547	ONECUT2	one cut homeobox 2	GO:0044271
ENSG00000119574	ZBTB45	zinc finger and BTB domain containing 45	GO:0044271
ENSG00000119608	PROX2	prospero homeobox 2	GO:0044271
ENSG00000119614	VSX2	visual system homeobox 2	GO:0044271
ENSG00000119669	IRF2BPL	interferon regulatory factor 2 binding protein like	GO:0044271
ENSG00000119699	TGFB3	transforming growth factor beta 3	GO:0044271
ENSG00000119715	ESRRB	estrogen related receptor beta	GO:0044271
ENSG00000119718	EIF2B2	eukaryotic translation initiation factor 2B subunit beta	GO:0044271
ENSG00000119725	ZNF410	zinc finger protein 410	GO:0044271
ENSG00000119729	RHOQ	ras homolog family member Q	GO:0044271
ENSG00000119760	SUPT7L	SPT7 like, STAGA complex subunit gamma	GO:0044271
ENSG00000119772	DNMT3A	DNA methyltransferase 3 alpha	GO:0044271
ENSG00000119778	ATAD2B	ATPase family AAA domain containing 2B	GO:0044271
ENSG00000119866	BCL11A	BCL11 transcription factor A	GO:0044271
ENSG00000119888	EPCAM	epithelial cell adhesion molecule	GO:0044271
ENSG00000119915	ELOVL3	ELOVL fatty acid elongase 3	GO:0044271
ENSG00000119919	NKX2-3	NK2 homeobox 3	GO:0044271
ENSG00000119950	MXI1	MAX interactor 1, dimerization protein	GO:0044271
ENSG00000120057	SFRP5	secreted frizzled related protein 5	GO:0044271
ENSG00000120068	HOXB8	homeobox B8	GO:0044271
ENSG00000120071	KANSL1	KAT8 regulatory NSL complex subunit 1	GO:0044271
ENSG00000120075	HOXB5	homeobox B5	GO:0044271
ENSG00000120093	HOXB3	homeobox B3	GO:0044271
ENSG00000120094	HOXB1	homeobox B1	GO:0044271
ENSG00000120137	PANK3	pantothenate kinase 3	GO:0044271
ENSG00000120149	MSX2	msh homeobox 2	GO:0044271
ENSG00000120289	MAGEB4	MAGE family member B4	GO:0044271
ENSG00000120329	SLC25A2	solute carrier family 25 member 2	GO:0044271
ENSG00000120333	MRPS14	mitochondrial ribosomal protein S14	GO:0044271
ENSG00000120337	TNFSF18	TNF superfamily member 18	GO:0044271
ENSG00000120438	TCP1	t-complex 1	GO:0044271
ENSG00000120533	ENY2	ENY2 transcription and export complex 2 subunit	GO:0044271
ENSG00000120616	EPC1	enhancer of polycomb homolog 1	GO:0044271
ENSG00000120656	TAF12	TATA-box binding protein associated factor 12	GO:0044271
ENSG00000120659	TNFSF11	TNF superfamily member 11	GO:0044271
ENSG00000120662	MTRF1	mitochondrial translation release factor 1	GO:0044271
ENSG00000120669	SOHLH2	spermatogenesis and oogenesis specific basic helix-loop-helix 2	GO:0044271
ENSG00000120690	ELF1	E74 like ETS transcription factor 1	GO:0044271
ENSG00000120693	SMAD9	SMAD family member 9	GO:0044271
ENSG00000120699	EXOSC8	exosome component 8	GO:0044271
ENSG00000120705	ETF1	eukaryotic translation termination factor 1	GO:0044271
ENSG00000120727	PAIP2	poly(A) binding protein interacting protein 2	GO:0044271
ENSG00000120733	KDM3B	lysine demethylase 3B	GO:0044271
ENSG00000120738	EGR1	early growth response 1	GO:0044271
ENSG00000120742	SERP1	stress associated endoplasmic reticulum protein 1	GO:0044271
ENSG00000120784	ZFP30	ZFP30 zinc finger protein	GO:0044271
ENSG00000120798	NR2C1	nuclear receptor subfamily 2 group C member 1	GO:0044271
ENSG00000120832	MTERF2	mitochondrial transcription termination factor 2	GO:0044271
ENSG00000120837	NFYB	nuclear transcription factor Y subunit beta	GO:0044271
ENSG00000120885	CLU	clusterin	GO:0044271
ENSG00000120896	SORBS3	sorbin and SH3 domain containing 3	GO:0044271
ENSG00000120899	PTK2B	protein tyrosine kinase 2 beta	GO:0044271
ENSG00000120937	NPPB	natriuretic peptide B	GO:0044271
ENSG00000120948	TARDBP	TAR DNA binding protein	GO:0044271
ENSG00000120952	PRAMEF2	PRAME family member 2	GO:0044271
ENSG00000120963	ZNF706	zinc finger protein 706	GO:0044271
ENSG00000121022	COPS5	COP9 signalosome subunit 5	GO:0044271
ENSG00000121060	TRIM25	tripartite motif containing 25	GO:0044271
ENSG00000121068	TBX2	T-box transcription factor 2	GO:0044271
ENSG00000121075	TBX4	T-box transcription factor 4	GO:0044271
ENSG00000121236	TRIM6	tripartite motif containing 6	GO:0044271
ENSG00000121274	TENT4B	terminal nucleotidyltransferase 4B	GO:0044271
ENSG00000121281	ADCY7	adenylate cyclase 7	GO:0044271
ENSG00000121297	TSHZ3	teashirt zinc finger homeobox 3	GO:0044271
ENSG00000121390	PSPC1	paraspeckle component 1	GO:0044271
ENSG00000121406	ZNF549	zinc finger protein 549	GO:0044271
ENSG00000121413	ZSCAN18	zinc finger and SCAN domain containing 18	GO:0044271
ENSG00000121417	ZNF211	zinc finger protein 211	GO:0044271
ENSG00000121454	LHX4	LIM homeobox 4	GO:0044271
ENSG00000121481	RNF2	ring finger protein 2	GO:0044271
ENSG00000121578	B4GALT4	beta-1,4-galactosyltransferase 4	GO:0044271
ENSG00000121594	CD80	CD80 molecule	GO:0044271
ENSG00000121653	MAPK8IP1	mitogen-activated protein kinase 8 interacting protein 1	GO:0044271
ENSG00000121671	CRY2	cryptochrome circadian regulator 2	GO:0044271
ENSG00000121691	CAT	catalase	GO:0044271
ENSG00000121741	ZMYM2	zinc finger MYM-type containing 2	GO:0044271
ENSG00000121774	KHDRBS1	KH RNA binding domain containing, signal transduction associated 1	GO:0044271
ENSG00000121851	POLR3GL	RNA polymerase III subunit GL	GO:0044271
ENSG00000121864	ZNF639	zinc finger protein 639	GO:0044271
ENSG00000121903	ZSCAN20	zinc finger and SCAN domain containing 20	GO:0044271
ENSG00000121905	HPCA	hippocalcin	GO:0044271
ENSG00000121931	LRIF1	ligand dependent nuclear receptor interacting factor 1	GO:0044271
ENSG00000121933	TMIGD3	transmembrane and immunoglobulin domain containing 3	GO:0044271
ENSG00000121989	ACVR2A	activin A receptor type 2A	GO:0044271
ENSG00000122008	POLK	DNA polymerase kappa	GO:0044271
ENSG00000122026	RPL21	ribosomal protein L21	GO:0044271
ENSG00000122033	MTIF3	mitochondrial translational initiation factor 3	GO:0044271
ENSG00000122034	GTF3A	general transcription factor IIIA	GO:0044271
ENSG00000122035	RASL11A	RAS like family 11 member A	GO:0044271
ENSG00000122085	MTERF4	mitochondrial transcription termination factor 4	GO:0044271
ENSG00000122140	MRPS2	mitochondrial ribosomal protein S2	GO:0044271
ENSG00000122145	TBX22	T-box transcription factor 22	GO:0044271
ENSG00000122180	MYOG	myogenin	GO:0044271
ENSG00000122386	ZNF205	zinc finger protein 205	GO:0044271
ENSG00000122406	RPL5	ribosomal protein L5	GO:0044271
ENSG00000122481	RWDD3	RWD domain containing 3	GO:0044271
ENSG00000122482	ZNF644	zinc finger protein 644	GO:0044271
ENSG00000122484	RPAP2	RNA polymerase II associated protein 2	GO:0044271
ENSG00000122515	ZMIZ2	zinc finger MIZ-type containing 2	GO:0044271
ENSG00000122565	CBX3	chromobox 3	GO:0044271
ENSG00000122566	HNRNPA2B1	heterogeneous nuclear ribonucleoprotein A2/B1	GO:0044271
ENSG00000122592	HOXA7	homeobox A7	GO:0044271
ENSG00000122641	INHBA	inhibin subunit beta A	GO:0044271
ENSG00000122678	POLM	DNA polymerase mu	GO:0044271
ENSG00000122691	TWIST1	twist family bHLH transcription factor 1	GO:0044271
ENSG00000122728	TAF1L	TATA-box binding protein associated factor 1 like	GO:0044271
ENSG00000122729	ACO1	aconitase 1	GO:0044271
ENSG00000122733	PHF24	PHD finger protein 24	GO:0044271
ENSG00000122779	TRIM24	tripartite motif containing 24	GO:0044271
ENSG00000122859	NEUROG3	neurogenin 3	GO:0044271
ENSG00000122877	EGR2	early growth response 2	GO:0044271
ENSG00000122882	ECD	ecdysoneless cell cycle regulator	GO:0044271
ENSG00000122912	SLC25A16	solute carrier family 25 member 16	GO:0044271
ENSG00000123064	DDX54	DEAD-box helicase 54	GO:0044271
ENSG00000123066	MED13L	mediator complex subunit 13L	GO:0044271
ENSG00000123095	BHLHE41	basic helix-loop-helix family member e41	GO:0044271
ENSG00000123124	WWP1	WW domain containing E3 ubiquitin protein ligase 1	GO:0044271
ENSG00000123143	PKN1	protein kinase N1	GO:0044271
ENSG00000123165	ACTRT1	actin related protein T1	GO:0044271
ENSG00000123268	ATF1	activating transcription factor 1	GO:0044271
ENSG00000123297	TSFM	Ts translation elongation factor, mitochondrial	GO:0044271
ENSG00000123307	NEUROD4	neuronal differentiation 4	GO:0044271
ENSG00000123349	PFDN5	prefoldin subunit 5	GO:0044271
ENSG00000123353	ORMDL2	ORMDL sphingolipid biosynthesis regulator 2	GO:0044271
ENSG00000123358	NR4A1	nuclear receptor subfamily 4 group A member 1	GO:0044271
ENSG00000123364	HOXC13	homeobox C13	GO:0044271
ENSG00000123374	CDK2	cyclin dependent kinase 2	GO:0044271
ENSG00000123388	HOXC11	homeobox C11	GO:0044271
ENSG00000123405	NFE2	nuclear factor, erythroid 2	GO:0044271
ENSG00000123407	HOXC12	homeobox C12	GO:0044271
ENSG00000123411	IKZF4	IKAROS family zinc finger 4	GO:0044271
ENSG00000123454	DBH	dopamine beta-hydroxylase	GO:0044271
ENSG00000123505	AMD1	adenosylmethionine decarboxylase 1	GO:0044271
ENSG00000123562	MORF4L2	mortality factor 4 like 2	GO:0044271
ENSG00000123576	ESX1	ESX homeobox 1	GO:0044271
ENSG00000123584	MAGEA9	MAGE family member A9	GO:0044271
ENSG00000123600	METTL8	methyltransferase 8, methylcytidine	GO:0044271
ENSG00000123607	TTC21B	tetratricopeptide repeat domain 21B	GO:0044271
ENSG00000123636	BAZ2B	bromodomain adjacent to zinc finger domain 2B	GO:0044271
ENSG00000123685	BATF3	basic leucine zipper ATF-like transcription factor 3	GO:0044271
ENSG00000123728	RAP2C	RAP2C, member of RAS oncogene family	GO:0044271
ENSG00000123737	EXOSC9	exosome component 9	GO:0044271
ENSG00000123908	AGO2	argonaute RISC catalytic component 2	GO:0044271
ENSG00000123933	MXD4	MAX dimerization protein 4	GO:0044271
ENSG00000123975	CKS2	CDC28 protein kinase regulatory subunit 2	GO:0044271
ENSG00000123983	ACSL3	acyl-CoA synthetase long chain family member 3	GO:0044271
ENSG00000124092	CTCFL	CCCTC-binding factor like	GO:0044271
ENSG00000124097	HMGB1P1	high mobility group box 1 pseudogene 1	GO:0044271
ENSG00000124151	NCOA3	nuclear receptor coactivator 3	GO:0044271
ENSG00000124160	NCOA5	nuclear receptor coactivator 5	GO:0044271
ENSG00000124164	VAPB	VAMP associated protein B and C	GO:0044271
ENSG00000124172	ATP5F1E	ATP synthase F1 subunit epsilon	GO:0044271
ENSG00000124177	CHD6	chromodomain helicase DNA binding protein 6	GO:0044271
ENSG00000124191	TOX2	TOX high mobility group box family member 2	GO:0044271
ENSG00000124212	PTGIS	prostaglandin I2 synthase	GO:0044271
ENSG00000124216	SNAI1	snail family transcriptional repressor 1	GO:0044271
ENSG00000124232	RBPJL	recombination signal binding protein for immunoglobulin kappa J region like	GO:0044271
ENSG00000124253	PCK1	phosphoenolpyruvate carboxykinase 1	GO:0044271
ENSG00000124260	MAGEA10	MAGE family member A10	GO:0044271
ENSG00000124279	FASTKD3	FAST kinase domains 3	GO:0044271
ENSG00000124374	PAIP2B	poly(A) binding protein interacting protein 2B	GO:0044271
ENSG00000124422	USP22	ubiquitin specific peptidase 22	GO:0044271
ENSG00000124440	HIF3A	hypoxia inducible factor 3 subunit alpha	GO:0044271
ENSG00000124459	ZNF45	zinc finger protein 45	GO:0044271
ENSG00000124479	NDP	norrin cystine knot growth factor NDP	GO:0044271
ENSG00000124486	USP9X	ubiquitin specific peptidase 9 X-linked	GO:0044271
ENSG00000124496	TRERF1	transcriptional regulating factor 1	GO:0044271
ENSG00000124535	WRNIP1	WRN helicase interacting protein 1	GO:0044271
ENSG00000124575	H1-3	H1.3 linker histone, cluster member	GO:0044271
ENSG00000124608	AARS2	alanyl-tRNA synthetase 2, mitochondrial	GO:0044271
ENSG00000124614	RPS10	ribosomal protein S10	GO:0044271
ENSG00000124641	MED20	mediator complex subunit 20	GO:0044271
ENSG00000124664	SPDEF	SAM pointed domain containing ETS transcription factor	GO:0044271
ENSG00000124762	CDKN1A	cyclin dependent kinase inhibitor 1A	GO:0044271
ENSG00000124766	SOX4	SRY-box transcription factor 4	GO:0044271
ENSG00000124767	GLO1	glyoxalase I	GO:0044271
ENSG00000124782	RREB1	ras responsive element binding protein 1	GO:0044271
ENSG00000124788	ATXN1	ataxin 1	GO:0044271
ENSG00000124795	DEK	DEK proto-oncogene	GO:0044271
ENSG00000124802	EEF1E1	eukaryotic translation elongation factor 1 epsilon 1	GO:0044271
ENSG00000124813	RUNX2	RUNX family transcription factor 2	GO:0044271
ENSG00000124827	GCM2	glial cells missing transcription factor 2	GO:0044271
ENSG00000124831	LRRFIP1	LRR binding FLII interacting protein 1	GO:0044271
ENSG00000124882	EREG	epiregulin	GO:0044271
ENSG00000124920	MYRF	myelin regulatory factor	GO:0044271
ENSG00000125084	WNT1	Wnt family member 1	GO:0044271
ENSG00000125107	CNOT1	CCR4-NOT transcription complex subunit 1	GO:0044271
ENSG00000125207	PIWIL1	piwi like RNA-mediated gene silencing 1	GO:0044271
ENSG00000125285	SOX21	SRY-box transcription factor 21	GO:0044271
ENSG00000125319	HROB	homologous recombination factor with OB-fold	GO:0044271
ENSG00000125347	IRF1	interferon regulatory factor 1	GO:0044271
ENSG00000125351	UPF3B	UPF3B regulator of nonsense mediated mRNA decay	GO:0044271
ENSG00000125356	NDUFA1	NADH:ubiquinone oxidoreductase subunit A1	GO:0044271
ENSG00000125375	DMAC2L	distal membrane arm assembly component 2 like	GO:0044271
ENSG00000125378	BMP4	bone morphogenetic protein 4	GO:0044271
ENSG00000125398	SOX9	SRY-box transcription factor 9	GO:0044271
ENSG00000125445	MRPS7	mitochondrial ribosomal protein S7	GO:0044271
ENSG00000125450	NUP85	nucleoporin 85	GO:0044271
ENSG00000125457	MIF4GD	MIF4G domain containing	GO:0044271
ENSG00000125482	TTF1	transcription termination factor 1	GO:0044271
ENSG00000125484	GTF3C4	general transcription factor IIIC subunit 4	GO:0044271
ENSG00000125492	BARHL1	BarH like homeobox 1	GO:0044271
ENSG00000125520	SLC2A4RG	SLC2A4 regulator	GO:0044271
ENSG00000125533	BHLHE23	basic helix-loop-helix family member e23	GO:0044271
ENSG00000125538	IL1B	interleukin 1 beta	GO:0044271
ENSG00000125618	PAX8	paired box 8	GO:0044271
ENSG00000125630	POLR1B	RNA polymerase I subunit B	GO:0044271
ENSG00000125651	GTF2F1	general transcription factor IIF subunit 1	GO:0044271
ENSG00000125686	MED1	mediator complex subunit 1	GO:0044271
ENSG00000125691	RPL23	ribosomal protein L23	GO:0044271
ENSG00000125740	FOSB	FosB proto-oncogene, AP-1 transcription factor subunit	GO:0044271
ENSG00000125779	PANK2	pantothenate kinase 2	GO:0044271
ENSG00000125798	FOXA2	forkhead box A2	GO:0044271
ENSG00000125812	GZF1	GDNF inducible zinc finger protein 1	GO:0044271
ENSG00000125813	PAX1	paired box 1	GO:0044271
ENSG00000125816	NKX2-4	NK2 homeobox 4	GO:0044271
ENSG00000125820	NKX2-2	NK2 homeobox 2	GO:0044271
ENSG00000125826	RBCK1	RANBP2-type and C3HC4-type zinc finger containing 1	GO:0044271
ENSG00000125844	RRBP1	ribosome binding protein 1	GO:0044271
ENSG00000125845	BMP2	bone morphogenetic protein 2	GO:0044271
ENSG00000125846	ZNF133	zinc finger protein 133	GO:0044271
ENSG00000125850	OVOL2	ovo like zinc finger 2	GO:0044271
ENSG00000125878	TCF15	transcription factor 15	GO:0044271
ENSG00000125901	MRPS26	mitochondrial ribosomal protein S26	GO:0044271
ENSG00000125931	CITED1	Cbp/p300 interacting transactivator with Glu/Asp rich carboxy-terminal domain 1	GO:0044271
ENSG00000125944	HNRNPR	heterogeneous nuclear ribonucleoprotein R	GO:0044271
ENSG00000125945	ZNF436	zinc finger protein 436	GO:0044271
ENSG00000125952	MAX	MYC associated factor X	GO:0044271
ENSG00000125954	CHURC1-FNTB	CHURC1-FNTB readthrough	GO:0044271
ENSG00000125968	ID1	inhibitor of DNA binding 1	GO:0044271
ENSG00000125970	RALY	RALY heterogeneous nuclear ribonucleoprotein	GO:0044271
ENSG00000125975	C20orf173	chromosome 20 open reading frame 173	GO:0044271
ENSG00000125977	EIF2S2	eukaryotic translation initiation factor 2 subunit beta	GO:0044271
ENSG00000126003	PLAGL2	PLAG1 like zinc finger 2	GO:0044271
ENSG00000126012	KDM5C	lysine demethylase 5C	GO:0044271
ENSG00000126070	AGO3	argonaute RISC catalytic component 3	GO:0044271
ENSG00000126088	UROD	uroporphyrinogen decarboxylase	GO:0044271
ENSG00000126091	ST3GAL3	ST3 beta-galactoside alpha-2,3-sialyltransferase 3	GO:0044271
ENSG00000126226	PCID2	PCI domain containing 2	GO:0044271
ENSG00000126351	THRA	thyroid hormone receptor alpha	GO:0044271
ENSG00000126368	NR1D1	nuclear receptor subfamily 1 group D member 1	GO:0044271
ENSG00000126432	PRDX5	peroxiredoxin 5	GO:0044271
ENSG00000126453	BCL2L12	BCL2 like 12	GO:0044271
ENSG00000126456	IRF3	interferon regulatory factor 3	GO:0044271
ENSG00000126457	PRMT1	protein arginine methyltransferase 1	GO:0044271
ENSG00000126461	SCAF1	SR-related CTD associated factor 1	GO:0044271
ENSG00000126522	ASL	argininosuccinate lyase	GO:0044271
ENSG00000126561	STAT5A	signal transducer and activator of transcription 5A	GO:0044271
ENSG00000126602	TRAP1	TNF receptor associated protein 1	GO:0044271
ENSG00000126603	GLIS2	GLIS family zinc finger 2	GO:0044271
ENSG00000126705	AHDC1	AT-hook DNA binding motif containing 1	GO:0044271
ENSG00000126746	ZNF384	zinc finger protein 384	GO:0044271
ENSG00000126752	SSX1	SSX family member 1	GO:0044271
ENSG00000126756	UXT	ubiquitously expressed prefoldin like chaperone	GO:0044271
ENSG00000126767	ELK1	ETS transcription factor ELK1	GO:0044271
ENSG00000126778	SIX1	SIX homeobox 1	GO:0044271
ENSG00000126804	ZBTB1	zinc finger and BTB domain containing 1	GO:0044271
ENSG00000126856	PRDM7	PR/SET domain 7	GO:0044271
ENSG00000126934	MAP2K2	mitogen-activated protein kinase kinase 2	GO:0044271
ENSG00000126970	ZC4H2	zinc finger C4H2-type containing	GO:0044271
ENSG00000127054	INTS11	integrator complex subunit 11	GO:0044271
ENSG00000127080	IPPK	inositol-pentakisphosphate 2-kinase	GO:0044271
ENSG00000127081	ZNF484	zinc finger protein 484	GO:0044271
ENSG00000127124	HIVEP3	HIVEP zinc finger 3	GO:0044271
ENSG00000127125	PPCS	phosphopantothenoylcysteine synthetase	GO:0044271
ENSG00000127152	BCL11B	BCL11 transcription factor B	GO:0044271
ENSG00000127191	TRAF2	TNF receptor associated factor 2	GO:0044271
ENSG00000127311	HELB	DNA helicase B	GO:0044271
ENSG00000127337	YEATS4	YEATS domain containing 4	GO:0044271
ENSG00000127445	PIN1	peptidylprolyl cis/trans isomerase, NIMA-interacting 1	GO:0044271
ENSG00000127483	HP1BP3	heterochromatin protein 1 binding protein 3	GO:0044271
ENSG00000127511	SIN3B	SIN3 transcription regulator family member B	GO:0044271
ENSG00000127528	KLF2	KLF transcription factor 2	GO:0044271
ENSG00000127554	GFER	growth factor, augmenter of liver regeneration	GO:0044271
ENSG00000127586	CHTF18	chromosome transmission fidelity factor 18	GO:0044271
ENSG00000127616	SMARCA4	SWI/SNF related, matrix associated, actin dependent regulator of chromatin, subfamily a, member 4	GO:0044271
ENSG00000127666	TICAM1	TIR domain containing adaptor molecule 1	GO:0044271
ENSG00000127804	METTL16	methyltransferase 16, N6-methyladenosine	GO:0044271
ENSG00000127870	RNF6	ring finger protein 6	GO:0044271
ENSG00000127903	ZNF835	zinc finger protein 835	GO:0044271
ENSG00000127989	MTERF1	mitochondrial transcription termination factor 1	GO:0044271
ENSG00000128000	ZNF780B	zinc finger protein 780B	GO:0044271
ENSG00000128016	ZFP36	ZFP36 ring finger protein	GO:0044271
ENSG00000128050	PAICS	phosphoribosylaminoimidazole carboxylase and phosphoribosylaminoimidazolesuccinocarboxamide synthase	GO:0044271
ENSG00000128059	PPAT	phosphoribosyl pyrophosphate amidotransferase	GO:0044271
ENSG00000128242	GAL3ST1	galactose-3-O-sulfotransferase 1	GO:0044271
ENSG00000128245	YWHAH	tyrosine 3-monooxygenase/tryptophan 5-monooxygenase activation protein eta	GO:0044271
ENSG00000128250	RFPL1	ret finger protein like 1	GO:0044271
ENSG00000128253	RFPL2	ret finger protein like 2	GO:0044271
ENSG00000128271	ADORA2A	adenosine A2a receptor	GO:0044271
ENSG00000128272	ATF4	activating transcription factor 4	GO:0044271
ENSG00000128276	RFPL3	ret finger protein like 3	GO:0044271
ENSG00000128310	GALR3	galanin receptor 3	GO:0044271
ENSG00000128342	LIF	LIF interleukin 6 family cytokine	GO:0044271
ENSG00000128383	APOBEC3A	apolipoprotein B mRNA editing enzyme catalytic subunit 3A	GO:0044271
ENSG00000128394	APOBEC3F	apolipoprotein B mRNA editing enzyme catalytic subunit 3F	GO:0044271
ENSG00000128422	KRT17	keratin 17	GO:0044271
ENSG00000128513	POT1	protection of telomeres 1	GO:0044271
ENSG00000128573	FOXP2	forkhead box P2	GO:0044271
ENSG00000128602	SMO	smoothened, frizzled class receptor	GO:0044271
ENSG00000128604	IRF5	interferon regulatory factor 5	GO:0044271
ENSG00000128607	KLHDC10	kelch domain containing 10	GO:0044271
ENSG00000128609	NDUFA5	NADH:ubiquinone oxidoreductase subunit A5	GO:0044271
ENSG00000128610	FEZF1	FEZ family zinc finger 1	GO:0044271
ENSG00000128626	MRPS12	mitochondrial ribosomal protein S12	GO:0044271
ENSG00000128645	HOXD1	homeobox D1	GO:0044271
ENSG00000128652	HOXD3	homeobox D3	GO:0044271
ENSG00000128699	ORMDL1	ORMDL sphingolipid biosynthesis regulator 1	GO:0044271
ENSG00000128709	HOXD9	homeobox D9	GO:0044271
ENSG00000128710	HOXD10	homeobox D10	GO:0044271
ENSG00000128713	HOXD11	homeobox D11	GO:0044271
ENSG00000128714	HOXD13	homeobox D13	GO:0044271
ENSG00000128829	EIF2AK4	eukaryotic translation initiation factor 2 alpha kinase 4	GO:0044271
ENSG00000128886	ELL3	elongation factor for RNA polymerase II 3	GO:0044271
ENSG00000128908	INO80	INO80 complex ATPase subunit	GO:0044271
ENSG00000128915	ICE2	interactor of little elongation complex ELL subunit 2	GO:0044271
ENSG00000128917	DLL4	delta like canonical Notch ligand 4	GO:0044271
ENSG00000128951	DUT	deoxyuridine triphosphatase	GO:0044271
ENSG00000128965	CHAC1	ChaC glutathione specific gamma-glutamylcyclotransferase 1	GO:0044271
ENSG00000129028	THAP10	THAP domain containing 10	GO:0044271
ENSG00000129151	BBOX1	gamma-butyrobetaine hydroxylase 1	GO:0044271
ENSG00000129152	MYOD1	myogenic differentiation 1	GO:0044271
ENSG00000129167	TPH1	tryptophan hydroxylase 1	GO:0044271
ENSG00000129170	CSRP3	cysteine and glycine rich protein 3	GO:0044271
ENSG00000129173	E2F8	E2F transcription factor 8	GO:0044271
ENSG00000129187	DCTD	dCMP deaminase	GO:0044271
ENSG00000129194	SOX15	SRY-box transcription factor 15	GO:0044271
ENSG00000129245	FXR2	FMR1 autosomal homolog 2	GO:0044271
ENSG00000129292	PHF20L1	PHD finger protein 20 like 1	GO:0044271
ENSG00000129315	CCNT1	cyclin T1	GO:0044271
ENSG00000129351	ILF3	interleukin enhancer binding factor 3	GO:0044271
ENSG00000129355	CDKN2D	cyclin dependent kinase inhibitor 2D	GO:0044271
ENSG00000129460	NGDN	neuroguidin	GO:0044271
ENSG00000129465	RIPK3	receptor interacting serine/threonine kinase 3	GO:0044271
ENSG00000129467	ADCY4	adenylate cyclase 4	GO:0044271
ENSG00000129474	AJUBA	ajuba LIM protein	GO:0044271
ENSG00000129514	FOXA1	forkhead box A1	GO:0044271
ENSG00000129515	SNX6	sorting nexin 6	GO:0044271
ENSG00000129518	EAPP	E2F associated phosphoprotein	GO:0044271
ENSG00000129535	NRL	neural retina leucine zipper	GO:0044271
ENSG00000129559	NEDD8	NEDD8 ubiquitin like modifier	GO:0044271
ENSG00000129566	TEP1	telomerase associated protein 1	GO:0044271
ENSG00000129654	FOXJ1	forkhead box J1	GO:0044271
ENSG00000129673	AANAT	aralkylamine N-acetyltransferase	GO:0044271
ENSG00000129691	ASH2L	ASH2 like, histone lysine methyltransferase complex subunit	GO:0044271
ENSG00000129757	CDKN1C	cyclin dependent kinase inhibitor 1C	GO:0044271
ENSG00000129824	RPS4Y1	ribosomal protein S4 Y-linked 1	GO:0044271
ENSG00000129873	CDY2B	chromodomain Y-linked 2B	GO:0044271
ENSG00000129911	KLF16	KLF transcription factor 16	GO:0044271
ENSG00000129993	CBFA2T3	CBFA2/RUNX1 partner transcriptional co-repressor 3	GO:0044271
ENSG00000130024	PHF10	PHD finger protein 10	GO:0044271
ENSG00000130066	SAT1	spermidine/spermine N1-acetyltransferase 1	GO:0044271
ENSG00000130119	GNL3L	G protein nucleolar 3 like	GO:0044271
ENSG00000130165	ELOF1	elongation factor 1	GO:0044271
ENSG00000130182	ZSCAN10	zinc finger and SCAN domain containing 10	GO:0044271
ENSG00000130203	APOE	apolipoprotein E	GO:0044271
ENSG00000130254	SAFB2	scaffold attachment factor B2	GO:0044271
ENSG00000130255	RPL36	ribosomal protein L36	GO:0044271
ENSG00000130305	NSUN5	NOP2/Sun RNA methyltransferase 5	GO:0044271
ENSG00000130312	MRPL34	mitochondrial ribosomal protein L34	GO:0044271
ENSG00000130348	QRSL1	glutaminyl-tRNA amidotransferase subunit QRSL1	GO:0044271
ENSG00000130349	MTRES1	mitochondrial transcription rescue factor 1	GO:0044271
ENSG00000130377	ACSBG2	acyl-CoA synthetase bubblegum family member 2	GO:0044271
ENSG00000130382	MLLT1	MLLT1 super elongation complex subunit	GO:0044271
ENSG00000130402	ACTN4	actinin alpha 4	GO:0044271
ENSG00000130414	NDUFA10	NADH:ubiquinone oxidoreductase subunit A10	GO:0044271
ENSG00000130427	EPO	erythropoietin	GO:0044271
ENSG00000130511	SSBP4	single stranded DNA binding protein 4	GO:0044271
ENSG00000130522	JUND	JunD proto-oncogene, AP-1 transcription factor subunit	GO:0044271
ENSG00000130544	ZNF557	zinc finger protein 557	GO:0044271
ENSG00000130584	ZBTB46	zinc finger and BTB domain containing 46	GO:0044271
ENSG00000130589	HELZ2	helicase with zinc finger 2	GO:0044271
ENSG00000130598	TNNI2	troponin I2, fast skeletal type	GO:0044271
ENSG00000130675	MNX1	motor neuron and pancreas homeobox 1	GO:0044271
ENSG00000130684	ZNF337	zinc finger protein 337	GO:0044271
ENSG00000130699	TAF4	TATA-box binding protein associated factor 4	GO:0044271
ENSG00000130700	GATA5	GATA binding protein 5	GO:0044271
ENSG00000130706	ADRM1	ADRM1 26S proteasome ubiquitin receptor	GO:0044271
ENSG00000130707	ASS1	argininosuccinate synthase 1	GO:0044271
ENSG00000130711	PRDM12	PR/SET domain 12	GO:0044271
ENSG00000130713	EXOSC2	exosome component 2	GO:0044271
ENSG00000130717	UCK1	uridine-cytidine kinase 1	GO:0044271
ENSG00000130726	TRIM28	tripartite motif containing 28	GO:0044271
ENSG00000130741	EIF2S3	eukaryotic translation initiation factor 2 subunit gamma	GO:0044271
ENSG00000130749	ZC3H4	zinc finger CCCH-type containing 4	GO:0044271
ENSG00000130751	NPAS1	neuronal PAS domain protein 1	GO:0044271
ENSG00000130758	MAP3K10	mitogen-activated protein kinase kinase kinase 10	GO:0044271
ENSG00000130764	LRRC47	leucine rich repeat containing 47	GO:0044271
ENSG00000130766	SESN2	sestrin 2	GO:0044271
ENSG00000130770	ATP5IF1	ATP synthase inhibitory factor subunit 1	GO:0044271
ENSG00000130772	MED18	mediator complex subunit 18	GO:0044271
ENSG00000130783	CCDC62	coiled-coil domain containing 62	GO:0044271
ENSG00000130803	ZNF317	zinc finger protein 317	GO:0044271
ENSG00000130811	EIF3G	eukaryotic translation initiation factor 3 subunit G	GO:0044271
ENSG00000130813	SHFL	shiftless antiviral inhibitor of ribosomal frameshifting	GO:0044271
ENSG00000130816	DNMT1	DNA methyltransferase 1	GO:0044271
ENSG00000130818	ZNF426	zinc finger protein 426	GO:0044271
ENSG00000130826	DKC1	dyskerin pseudouridine synthase 1	GO:0044271
ENSG00000130844	ZNF331	zinc finger protein 331	GO:0044271
ENSG00000130856	ZNF236	zinc finger protein 236	GO:0044271
ENSG00000130921	MTRFR	mitochondrial translation release factor in rescue	GO:0044271
ENSG00000130935	NOL11	nucleolar protein 11	GO:0044271
ENSG00000130940	CASZ1	castor zinc finger 1	GO:0044271
ENSG00000130956	HABP4	hyaluronan binding protein 4	GO:0044271
ENSG00000130988	RGN	regucalcin	GO:0044271
ENSG00000130997	POLN	DNA polymerase nu	GO:0044271
ENSG00000131061	ZNF341	zinc finger protein 341	GO:0044271
ENSG00000131067	GGT7	gamma-glutamyltransferase 7	GO:0044271
ENSG00000131069	ACSS2	acyl-CoA synthetase short chain family member 2	GO:0044271
ENSG00000131080	EDA2R	ectodysplasin A2 receptor	GO:0044271
ENSG00000131115	ZNF227	zinc finger protein 227	GO:0044271
ENSG00000131127	ZNF141	zinc finger protein 141	GO:0044271
ENSG00000131153	GINS2	GINS complex subunit 2	GO:0044271
ENSG00000131171	SH3BGRL	SH3 domain binding glutamate rich protein like	GO:0044271
ENSG00000131188	PRR7	proline rich 7, synaptic	GO:0044271
ENSG00000131196	NFATC1	nuclear factor of activated T cells 1	GO:0044271
ENSG00000131203	IDO1	indoleamine 2,3-dioxygenase 1	GO:0044271
ENSG00000131238	PPT1	palmitoyl-protein thioesterase 1	GO:0044271
ENSG00000131263	RLIM	ring finger protein, LIM domain interacting	GO:0044271
ENSG00000131264	CDX4	caudal type homeobox 4	GO:0044271
ENSG00000131269	ABCB7	ATP binding cassette subfamily B member 7	GO:0044271
ENSG00000131323	TRAF3	TNF receptor associated factor 3	GO:0044271
ENSG00000131368	MRPS25	mitochondrial ribosomal protein S25	GO:0044271
ENSG00000131408	NR1H2	nuclear receptor subfamily 1 group H member 2	GO:0044271
ENSG00000131459	GFPT2	glutamine-fructose-6-phosphate transaminase 2	GO:0044271
ENSG00000131469	RPL27	ribosomal protein L27	GO:0044271
ENSG00000131470	PSMC3IP	PSMC3 interacting protein	GO:0044271
ENSG00000131473	ACLY	ATP citrate lyase	GO:0044271
ENSG00000131495	NDUFA2	NADH:ubiquinone oxidoreductase subunit A2	GO:0044271
ENSG00000131668	BARX1	BARX homeobox 1	GO:0044271
ENSG00000131721	RHOXF2	Rhox homeobox family member 2	GO:0044271
ENSG00000131747	TOP2A	DNA topoisomerase II alpha	GO:0044271
ENSG00000131759	RARA	retinoic acid receptor alpha	GO:0044271
ENSG00000131771	PPP1R1B	protein phosphatase 1 regulatory inhibitor subunit 1B	GO:0044271
ENSG00000131788	PIAS3	protein inhibitor of activated STAT 3	GO:0044271
ENSG00000131808	FSHB	follicle stimulating hormone subunit beta	GO:0044271
ENSG00000131828	PDHA1	pyruvate dehydrogenase E1 subunit alpha 1	GO:0044271
ENSG00000131845	ZNF304	zinc finger protein 304	GO:0044271
ENSG00000131848	ZSCAN5A	zinc finger and SCAN domain containing 5A	GO:0044271
ENSG00000131849	ZNF132	zinc finger protein 132	GO:0044271
ENSG00000131910	NR0B2	nuclear receptor subfamily 0 group B member 2	GO:0044271
ENSG00000131914	LIN28A	lin-28 homolog A	GO:0044271
ENSG00000131931	THAP1	THAP domain containing 1	GO:0044271
ENSG00000131979	GCH1	GTP cyclohydrolase 1	GO:0044271
ENSG00000132002	DNAJB1	DnaJ heat shock protein family (Hsp40) member B1	GO:0044271
ENSG00000132005	RFX1	regulatory factor X1	GO:0044271
ENSG00000132010	ZNF20	zinc finger protein 20	GO:0044271
ENSG00000132024	CC2D1A	coiled-coil and C2 domain containing 1A	GO:0044271
ENSG00000132109	TRIM21	tripartite motif containing 21	GO:0044271
ENSG00000132155	RAF1	Raf-1 proto-oncogene, serine/threonine kinase	GO:0044271
ENSG00000132170	PPARG	peroxisome proliferator activated receptor gamma	GO:0044271
ENSG00000132256	TRIM5	tripartite motif containing 5	GO:0044271
ENSG00000132274	TRIM22	tripartite motif containing 22	GO:0044271
ENSG00000132275	RRP8	ribosomal RNA processing 8	GO:0044271
ENSG00000132300	PTCD3	pentatricopeptide repeat domain 3	GO:0044271
ENSG00000132313	MRPL35	mitochondrial ribosomal protein L35	GO:0044271
ENSG00000132326	PER2	period circadian regulator 2	GO:0044271
ENSG00000132356	PRKAA1	protein kinase AMP-activated catalytic subunit alpha 1	GO:0044271
ENSG00000132376	INPP5K	inositol polyphosphate-5-phosphatase K	GO:0044271
ENSG00000132382	MYBBP1A	MYB binding protein 1a	GO:0044271
ENSG00000132383	RPA1	replication protein A1	GO:0044271
ENSG00000132394	EEFSEC	eukaryotic elongation factor, selenocysteine-tRNA specific	GO:0044271
ENSG00000132434	LANCL2	LanC like glutathione S-transferase 2	GO:0044271
ENSG00000132437	DDC	dopa decarboxylase	GO:0044271
ENSG00000132471	WBP2	WW domain binding protein 2	GO:0044271
ENSG00000132478	UNK	unk zinc finger	GO:0044271
ENSG00000132507	EIF5A	eukaryotic translation initiation factor 5A	GO:0044271
ENSG00000132510	KDM6B	lysine demethylase 6B	GO:0044271
ENSG00000132518	GUCY2D	guanylate cyclase 2D, retinal	GO:0044271
ENSG00000132522	GPS2	G protein pathway suppressor 2	GO:0044271
ENSG00000132541	RIDA	reactive intermediate imine deaminase A homolog	GO:0044271
ENSG00000132570	PCBD2	pterin-4 alpha-carbinolamine dehydratase 2	GO:0044271
ENSG00000132589	FLOT2	flotillin 2	GO:0044271
ENSG00000132604	TERF2	telomeric repeat binding factor 2	GO:0044271
ENSG00000132646	PCNA	proliferating cell nuclear antigen	GO:0044271
ENSG00000132664	POLR3F	RNA polymerase III subunit F	GO:0044271
ENSG00000132676	DAP3	death associated protein 3	GO:0044271
ENSG00000132694	ARHGEF11	Rho guanine nucleotide exchange factor 11	GO:0044271
ENSG00000132749	TESMIN	testis expressed metallothionein like protein	GO:0044271
ENSG00000132793	LPIN3	lipin 3	GO:0044271
ENSG00000132842	AP3B1	adaptor related protein complex 3 subunit beta 1	GO:0044271
ENSG00000132846	ZBED3	zinc finger BED-type containing 3	GO:0044271
ENSG00000132950	ZMYM5	zinc finger MYM-type containing 5	GO:0044271
ENSG00000132952	USPL1	ubiquitin specific peptidase like 1	GO:0044271
ENSG00000132964	CDK8	cyclin dependent kinase 8	GO:0044271
ENSG00000133027	PEMT	phosphatidylethanolamine N-methyltransferase	GO:0044271
ENSG00000133111	RFXAP	regulatory factor X associated protein	GO:0044271
ENSG00000133116	KL	klotho	GO:0044271
ENSG00000133119	RFC3	replication factor C subunit 3	GO:0044271
ENSG00000133142	TCEAL4	transcription elongation factor A like 4	GO:0044271
ENSG00000133169	BEX1	brain expressed X-linked 1	GO:0044271
ENSG00000133398	MED10	mediator complex subunit 10	GO:0044271
ENSG00000133422	MORC2	MORC family CW-type zinc finger 2	GO:0044271
ENSG00000133619	KRBA1	KRAB-A domain containing 1	GO:0044271
ENSG00000133636	NTS	neurotensin	GO:0044271
ENSG00000133639	BTG1	BTG anti-proliferation factor 1	GO:0044271
ENSG00000133706	LARS1	leucyl-tRNA synthetase 1	GO:0044271
ENSG00000133740	E2F5	E2F transcription factor 5	GO:0044271
ENSG00000133794	BMAL1	basic helix-loop-helix ARNT like 1	GO:0044271
ENSG00000133805	AMPD3	adenosine monophosphate deaminase 3	GO:0044271
ENSG00000133816	MICAL2	microtubule associated monooxygenase, calponin and LIM domain containing 2	GO:0044271
ENSG00000133878	DUSP26	dual specificity phosphatase 26	GO:0044271
ENSG00000133884	DPF2	double PHD fingers 2	GO:0044271
ENSG00000133895	MEN1	menin 1	GO:0044271
ENSG00000133937	GSC	goosecoid homeobox	GO:0044271
ENSG00000133980	VRTN	vertebrae development associated	GO:0044271
ENSG00000133997	MED6	mediator complex subunit 6	GO:0044271
ENSG00000134001	EIF2S1	eukaryotic translation initiation factor 2 subunit alpha	GO:0044271
ENSG00000134013	LOXL2	lysyl oxidase like 2	GO:0044271
ENSG00000134014	ELP3	elongator acetyltransferase complex subunit 3	GO:0044271
ENSG00000134030	CTIF	cap binding complex dependent translation initiation factor	GO:0044271
ENSG00000134046	MBD2	methyl-CpG binding domain protein 2	GO:0044271
ENSG00000134058	CDK7	cyclin dependent kinase 7	GO:0044271
ENSG00000134070	IRAK2	interleukin 1 receptor associated kinase 2	GO:0044271
ENSG00000134072	CAMK1	calcium/calmodulin dependent protein kinase I	GO:0044271
ENSG00000134086	VHL	von Hippel-Lindau tumor suppressor	GO:0044271
ENSG00000134107	BHLHE40	basic helix-loop-helix family member e40	GO:0044271
ENSG00000134138	MEIS2	Meis homeobox 2	GO:0044271
ENSG00000134222	PSRC1	proline and serine rich coiled-coil 1	GO:0044271
ENSG00000134248	LAMTOR5	late endosomal/lysosomal adaptor, MAPK and MTOR activator 5	GO:0044271
ENSG00000134250	NOTCH2	notch receptor 2	GO:0044271
ENSG00000134283	PPHLN1	periphilin 1	GO:0044271
ENSG00000134308	YWHAQ	tyrosine 3-monooxygenase/tryptophan 5-monooxygenase activation protein theta	GO:0044271
ENSG00000134317	GRHL1	grainyhead like transcription factor 1	GO:0044271
ENSG00000134318	ROCK2	Rho associated coiled-coil containing protein kinase 2	GO:0044271
ENSG00000134323	MYCN	MYCN proto-oncogene, bHLH transcription factor	GO:0044271
ENSG00000134324	LPIN1	lipin 1	GO:0044271
ENSG00000134326	CMPK2	cytidine/uridine monophosphate kinase 2	GO:0044271
ENSG00000134363	FST	follistatin	GO:0044271
ENSG00000134371	CDC73	cell division cycle 73	GO:0044271
ENSG00000134398	ERN2	endoplasmic reticulum to nucleus signaling 2	GO:0044271
ENSG00000134419	RPS15A	ribosomal protein S15a	GO:0044271
ENSG00000134438	RAX	retina and anterior neural fold homeobox	GO:0044271
ENSG00000134440	NARS1	asparaginyl-tRNA synthetase 1	GO:0044271
ENSG00000134480	CCNH	cyclin H	GO:0044271
ENSG00000134504	KCTD1	potassium channel tetramerization domain containing 1	GO:0044271
ENSG00000134532	SOX5	SRY-box transcription factor 5	GO:0044271
ENSG00000134595	SOX3	SRY-box transcription factor 3	GO:0044271
ENSG00000134627	PIWIL4	piwi like RNA-mediated gene silencing 4	GO:0044271
ENSG00000134644	PUM1	pumilio RNA binding family member 1	GO:0044271
ENSG00000134668	SPOCD1	SPOC domain containing 1	GO:0044271
ENSG00000134684	YARS1	tyrosyl-tRNA synthetase 1	GO:0044271
ENSG00000134698	AGO4	argonaute RISC component 4	GO:0044271
ENSG00000134744	TUT4	terminal uridylyl transferase 4	GO:0044271
ENSG00000134759	ELP2	elongator acetyltransferase complex subunit 2	GO:0044271
ENSG00000134852	CLOCK	clock circadian regulator	GO:0044271
ENSG00000134871	COL4A2	collagen type IV alpha 2 chain	GO:0044271
ENSG00000134905	CARS2	cysteinyl-tRNA synthetase 2, mitochondrial	GO:0044271
ENSG00000134954	ETS1	ETS proto-oncogene 1, transcription factor	GO:0044271
ENSG00000135002	RFK	riboflavin kinase	GO:0044271
ENSG00000135069	PSAT1	phosphoserine aminotransferase 1	GO:0044271
ENSG00000135077	HAVCR2	hepatitis A virus cellular receptor 2	GO:0044271
ENSG00000135097	MSI1	musashi RNA binding protein 1	GO:0044271
ENSG00000135100	HNF1A	HNF1 homeobox A	GO:0044271
ENSG00000135111	TBX3	T-box transcription factor 3	GO:0044271
ENSG00000135124	P2RX4	purinergic receptor P2X 4	GO:0044271
ENSG00000135144	DTX1	deltex E3 ubiquitin ligase 1	GO:0044271
ENSG00000135164	DMTF1	cyclin D binding myb like transcription factor 1	GO:0044271
ENSG00000135218	CD36	CD36 molecule	GO:0044271
ENSG00000135272	MDFIC	MyoD family inhibitor domain containing	GO:0044271
ENSG00000135316	SYNCRIP	synaptotagmin binding cytoplasmic RNA interacting protein	GO:0044271
ENSG00000135318	NT5E	5'-nucleotidase ecto	GO:0044271
ENSG00000135334	AKIRIN2	akirin 2	GO:0044271
ENSG00000135341	MAP3K7	mitogen-activated protein kinase kinase kinase 7	GO:0044271
ENSG00000135346	CGA	glycoprotein hormones, alpha polypeptide	GO:0044271
ENSG00000135363	LMO2	LIM domain only 2	GO:0044271
ENSG00000135365	PHF21A	PHD finger protein 21A	GO:0044271
ENSG00000135372	NAT10	N-acetyltransferase 10	GO:0044271
ENSG00000135373	EHF	ETS homologous factor	GO:0044271
ENSG00000135374	ELF5	E74 like ETS transcription factor 5	GO:0044271
ENSG00000135387	CAPRIN1	cell cycle associated protein 1	GO:0044271
ENSG00000135390	ATP5MC2	ATP synthase membrane subunit c locus 2	GO:0044271
ENSG00000135423	GLS2	glutaminase 2	GO:0044271
ENSG00000135439	AGAP2	ArfGAP with GTPase domain, ankyrin repeat and PH domain 2	GO:0044271
ENSG00000135446	CDK4	cyclin dependent kinase 4	GO:0044271
ENSG00000135454	B4GALNT1	beta-1,4-N-acetyl-galactosaminyltransferase 1	GO:0044271
ENSG00000135457	TFCP2	transcription factor CP2	GO:0044271
ENSG00000135473	PAN2	poly(A) specific ribonuclease subunit PAN2	GO:0044271
ENSG00000135486	HNRNPA1	heterogeneous nuclear ribonucleoprotein A1	GO:0044271
ENSG00000135503	ACVR1B	activin A receptor type 1B	GO:0044271
ENSG00000135541	AHI1	Abelson helper integration site 1	GO:0044271
ENSG00000135547	HEY2	hes related family bHLH transcription factor with YRPW motif 2	GO:0044271
ENSG00000135549	PKIB	cAMP-dependent protein kinase inhibitor beta	GO:0044271
ENSG00000135587	SMPD2	sphingomyelin phosphodiesterase 2	GO:0044271
ENSG00000135624	CCT7	chaperonin containing TCP1 subunit 7	GO:0044271
ENSG00000135625	EGR4	early growth response 4	GO:0044271
ENSG00000135638	EMX1	empty spiracles homeobox 1	GO:0044271
ENSG00000135655	USP15	ubiquitin specific peptidase 15	GO:0044271
ENSG00000135679	MDM2	MDM2 proto-oncogene	GO:0044271
ENSG00000135723	FHOD1	formin homology 2 domain containing 1	GO:0044271
ENSG00000135744	AGT	angiotensinogen	GO:0044271
ENSG00000135747	ZNF670-ZNF695	ZNF670-ZNF695 readthrough (NMD candidate)	GO:0044271
ENSG00000135766	EGLN1	egl-9 family hypoxia inducible factor 1	GO:0044271
ENSG00000135776	ABCB10	ATP binding cassette subfamily B member 10	GO:0044271
ENSG00000135801	TAF5L	TATA-box binding protein associated factor 5 like	GO:0044271
ENSG00000135828	RNASEL	ribonuclease L	GO:0044271
ENSG00000135829	DHX9	DExH-box helicase 9	GO:0044271
ENSG00000135837	CEP350	centrosomal protein 350	GO:0044271
ENSG00000135842	NIBAN1	niban apoptosis regulator 1	GO:0044271
ENSG00000135870	RC3H1	ring finger and CCCH-type domains 1	GO:0044271
ENSG00000135899	SP110	SP110 nuclear body protein	GO:0044271
ENSG00000135900	MRPL44	mitochondrial ribosomal protein L44	GO:0044271
ENSG00000135903	PAX3	paired box 3	GO:0044271
ENSG00000135930	EIF4E2	eukaryotic translation initiation factor 4E family member 2	GO:0044271
ENSG00000135945	REV1	REV1 DNA directed polymerase	GO:0044271
ENSG00000135966	TGFBRAP1	transforming growth factor beta receptor associated protein 1	GO:0044271
ENSG00000135972	MRPS9	mitochondrial ribosomal protein S9	GO:0044271
ENSG00000135999	EPC2	enhancer of polycomb homolog 2	GO:0044271
ENSG00000136045	PWP1	PWP1 homolog, endonuclein	GO:0044271
ENSG00000136108	CKAP2	cytoskeleton associated protein 2	GO:0044271
ENSG00000136143	SUCLA2	succinate-CoA ligase ADP-forming subunit beta	GO:0044271
ENSG00000136146	MED4	mediator complex subunit 4	GO:0044271
ENSG00000136153	LMO7	LIM domain 7	GO:0044271
ENSG00000136160	EDNRB	endothelin receptor type B	GO:0044271
ENSG00000136169	SETDB2	SET domain bifurcated histone lysine methyltransferase 2	GO:0044271
ENSG00000136231	IGF2BP3	insulin like growth factor 2 mRNA binding protein 3	GO:0044271
ENSG00000136238	RAC1	Rac family small GTPase 1	GO:0044271
ENSG00000136244	IL6	interleukin 6	GO:0044271
ENSG00000136261	BZW2	basic leucine zipper and W2 domains 2	GO:0044271
ENSG00000136271	DDX56	DEAD-box helicase 56	GO:0044271
ENSG00000136319	TTC5	tetratricopeptide repeat domain 5	GO:0044271
ENSG00000136327	NKX2-8	NK2 homeobox 8	GO:0044271
ENSG00000136352	NKX2-1	NK2 homeobox 1	GO:0044271
[truncated: 2,863 more rows]

## Sheet: Top up with FC>2_GO 0006334
Supplementary Data 1. Lists of protein-coding genes used for the functional annotation of differentially expressed transcripts in Fig. 4 and Supplementary Fig. 4.
Source: GO:0006334 (https://biit.cs.ut.ee/gprofiler/convert?organism=hsapiens&query=GO:0006334&target=ENSG&numeric_namespace=)
Ensembl_ID	Gene_symbol	description	Term_ID
ENSG00000048649	RSF1	remodeling and spacing factor 1	GO:0006334
ENSG00000073111	MCM2	minichromosome maintenance complex component 2	GO:0006334
ENSG00000075856	SART3	spliceosome associated factor 3, U4/U6 recycling protein	GO:0006334
ENSG00000083168	KAT6A	lysine acetyltransferase 6A	GO:0006334
ENSG00000085224	ATRX	ATRX chromatin remodeler	GO:0006334
ENSG00000092201	SUPT16H	SPT16 homolog, facilitates chromatin remodeling subunit	GO:0006334
ENSG00000099284	MACROH2A2	macroH2A.2 histone	GO:0006334
ENSG00000099991	CABIN1	calcineurin binding protein 1	GO:0006334
ENSG00000100084	HIRA	histone cell cycle regulator	GO:0006334
ENSG00000104472	CHRAC1	chromatin accessibility complex subunit 1	GO:0006334
ENSG00000105011	ASF1B	anti-silencing function 1B histone chaperone	GO:0006334
ENSG00000105447	GRWD1	glutamate rich WD repeat containing 1	GO:0006334
ENSG00000111875	ASF1A	anti-silencing function 1A histone chaperone	GO:0006334
ENSG00000113648	MACROH2A1	macroH2A.1 histone	GO:0006334
ENSG00000118900	UBN1	ubinuclein 1	GO:0006334
ENSG00000119335	SET	SET nuclear proto-oncogene	GO:0006334
ENSG00000122390	NAA60	N-alpha-acetyltransferase 60, NatF catalytic subunit	GO:0006334
ENSG00000124575	H1-3	H1.3 linker histone, cluster member	GO:0006334
ENSG00000124610	H1-1	H1.1 linker histone, cluster member	GO:0006334
ENSG00000124635	H2BC11	H2B clustered histone 11	GO:0006334
ENSG00000125398	SOX9	SRY-box transcription factor 9	GO:0006334
ENSG00000127483	HP1BP3	heterochromatin protein 1 binding protein 3	GO:0006334
ENSG00000128708	HAT1	histone acetyltransferase 1	GO:0006334
ENSG00000132475	H3-3B	H3.3 histone B	GO:0006334
ENSG00000132780	NASP	nuclear autoantigenic sperm protein	GO:0006334
ENSG00000136938	ANP32B	acidic nuclear phosphoprotein 32 family member B	GO:0006334
ENSG00000146047	H2BC1	H2B clustered histone 1	GO:0006334
ENSG00000146414	SHPRH	SNF2 histone linker PHD RING helicase	GO:0006334
ENSG00000148229	POLE3	DNA polymerase epsilon 3, accessory subunit	GO:0006334
ENSG00000149136	SSRP1	structure specific recognition protein 1	GO:0006334
ENSG00000153147	SMARCA5	SWI/SNF related, matrix associated, actin dependent regulator of chromatin, subfamily a, member 5	GO:0006334
ENSG00000156650	KAT6B	lysine acetyltransferase 6B	GO:0006334
ENSG00000158406	H4C8	H4 clustered histone 8	GO:0006334
ENSG00000159259	CHAF1B	chromatin assembly factor 1 subunit B	GO:0006334
ENSG00000159339	PADI4	peptidyl arginine deiminase 4	GO:0006334
ENSG00000162521	RBBP4	RB binding protein 4, chromatin remodeling factor	GO:0006334
ENSG00000163041	H3-3A	H3.3 histone A	GO:0006334
ENSG00000164104	HMGB2	high mobility group box 2	GO:0006334
ENSG00000167670	CHAF1A	chromatin assembly factor 1 subunit A	GO:0006334
ENSG00000168148	H3-4	H3.4 histone, cluster member	GO:0006334
ENSG00000168298	H1-4	H1.4 linker histone, cluster member	GO:0006334
ENSG00000168757	TSPY2	testis specific protein Y-linked 2	GO:0006334
ENSG00000177432	NAP1L5	nucleosome assembly protein 1 like 5	GO:0006334
ENSG00000178021	TSPYL6	TSPY like 6	GO:0006334
ENSG00000178804	H1-8	H1.8 linker histone	GO:0006334
ENSG00000179119	SPTY2D1	SPT2 chromatin protein domain containing 1	GO:0006334
ENSG00000180543	TSPYL5	TSPY like 5	GO:0006334
ENSG00000180596	H2BC4	H2B clustered histone 4	GO:0006334
ENSG00000181163	NPM1	nucleophosmin 1	GO:0006334
ENSG00000183598	H3C13	H3 clustered histone 13	GO:0006334
ENSG00000184205	TSPYL2	TSPY like 2	GO:0006334
ENSG00000184357	H1-5	H1.5 linker histone, cluster member	GO:0006334
ENSG00000184678	H2BC21	H2B clustered histone 21	GO:0006334
ENSG00000184897	H1-10	H1.10 linker histone	GO:0006334
ENSG00000185130	H2BC13	H2B clustered histone 13	GO:0006334
ENSG00000185420	SMYD3	SET and MYND domain containing 3	GO:0006334
ENSG00000186310	NAP1L3	nucleosome assembly protein 1 like 3	GO:0006334
ENSG00000186462	NAP1L2	nucleosome assembly protein 1 like 2	GO:0006334
ENSG00000187109	NAP1L1	nucleosome assembly protein 1 like 1	GO:0006334
ENSG00000187189	TSPYL4	TSPY like 4	GO:0006334
ENSG00000187475	H1-6	H1.6 linker histone, cluster member	GO:0006334
ENSG00000187837	H1-2	H1.2 linker histone, cluster member	GO:0006334
ENSG00000188486	H2AX	H2A.X variant histone	GO:0006334
ENSG00000189060	H1-0	H1.0 linker histone	GO:0006334
ENSG00000189241	TSPYL1	TSPY like 1	GO:0006334
ENSG00000197061	H4C3	H4 clustered histone 3	GO:0006334
ENSG00000197153	H3C12	H3 clustered histone 12	GO:0006334
ENSG00000197238	H4C11	H4 clustered histone 11	GO:0006334
ENSG00000197409	H3C4	H3 clustered histone 4	GO:0006334
ENSG00000197837	H4C16	H4 histone 16	GO:0006334
ENSG00000198604	BAZ1A	bromodomain adjacent to zinc finger domain 1A	GO:0006334
ENSG00000203811	H3C14	H3 clustered histone 14	GO:0006334
ENSG00000203852	H3C15	H3 clustered histone 15	GO:0006334
ENSG00000204209	DAXX	death domain associated protein	GO:0006334
ENSG00000204256	BRD2	bromodomain containing 2	GO:0006334
ENSG00000205531	NAP1L4	nucleosome assembly protein 1 like 4	GO:0006334
ENSG00000213551	DNAJC9	DnaJ heat shock protein family (Hsp40) member C9	GO:0006334
ENSG00000228927	TSPY3	testis specific protein Y-linked 3	GO:0006334
ENSG00000229549	TSPY8	testis specific protein Y-linked 8	GO:0006334
ENSG00000230667	SETSIP	SET like protein	GO:0006334
ENSG00000233803	TSPY4	testis specific protein Y-linked 4	GO:0006334
ENSG00000233822	H2BC15	H2B clustered histone 15	GO:0006334
ENSG00000236424	TSPY10	testis specific protein Y-linked 10	GO:0006334
ENSG00000238074	TSPY9	testis specific protein Y-linked 9	GO:0006334
ENSG00000258992	TSPY1	testis specific protein Y-linked 1	GO:0006334
ENSG00000270276	H4C15	H4 clustered histone 15	GO:0006334
ENSG00000270882	H4C14	H4 clustered histone 14	GO:0006334
ENSG00000273542	H4C12	H4 clustered histone 12	GO:0006334
ENSG00000273703	H2BC14	H2B clustered histone 14	GO:0006334
ENSG00000273802	H2BC8	H2B clustered histone 8	GO:0006334
ENSG00000273983	H3C8	H3 clustered histone 8	GO:0006334
ENSG00000274183	H2AB1	H2A.B variant histone 1	GO:0006334
ENSG00000274290	H2BC6	H2B clustered histone 6	GO:0006334
ENSG00000274618	H4C6	H4 clustered histone 6	GO:0006334
ENSG00000274641	H2BC17	H2B clustered histone 17	GO:0006334
ENSG00000274750	H3C6	H3 clustered histone 6	GO:0006334
ENSG00000275126	H4C13	H4 clustered histone 13	GO:0006334
ENSG00000275379	H3C11	H3 clustered histone 11	GO:0006334
ENSG00000275663	H4C7	H4 clustered histone 7	GO:0006334
ENSG00000275713	H2BC9	H2B clustered histone 9	GO:0006334
ENSG00000275714	H3C1	H3 clustered histone 1	GO:0006334
ENSG00000276180	H4C9	H4 clustered histone 9	GO:0006334
ENSG00000276410	H2BC3	H2B clustered histone 3	GO:0006334
ENSG00000276966	H4C5	H4 clustered histone 5	GO:0006334
ENSG00000277157	H4C4	H4 clustered histone 4	GO:0006334
ENSG00000277224	H2BC7	H2B clustered histone 7	GO:0006334
ENSG00000277745	H2AB3	H2A.B variant histone 3	GO:0006334
ENSG00000277775	H3C7	H3 clustered histone 7	GO:0006334
ENSG00000277858	H2AB2	H2A.B variant histone 2	GO:0006334
ENSG00000278588	H2BC10	H2B clustered histone 10	GO:0006334
ENSG00000278637	H4C1	H4 clustered histone 1	GO:0006334
ENSG00000278705	H4C2	H4 clustered histone 2	GO:0006334
ENSG00000278828	H3C10	H3 clustered histone 10	GO:0006334
ENSG00000286522	H3C2	H3 clustered histone 2	GO:0006334
ENSG00000287080	H3C3	H3 clustered histone 3	GO:0006334
