# Supplementary material for: Reversible proliferative arrest induced by rapid depletion of RNase MRP
Source: Nat Commun. 2025 Jun 18;16:5342. doi: 10.1038/s41467-025-60471-4 (PMC12177063; doi:10.1038/s41467-025-60471-4)
Supplement: Supplementary file 4 — Supplementary Data 2 [file 41467_2025_60471_MOESM4_ESM.xlsx]

## Sheet: Sheet1
Supplementary Data 2. Primers and oligonucleotide probes used in this study.
	Primer/probe name	Sequence
qPCR primers	SNORD3A-F	GAGCACCGAAAACCACGAGGAAG
	SNORD3A-R	TTCTCTCCCTCTCACTCCCCAATACG
	RPPH1-F	CGGAGGGAAGCTCATCAGTG
	RPPH1-R	CAGACCTTCCCAAGGGACAT
	RMRP-F	GGCTACACACTGAGGACTCT
	RMRP-R	TGCGTAACTAGAGGGAGCTG
	hCYT-B-F	TAGCAATAATCCCCATCCTCCATATAT
	hCYT-B-R	ACTTGTCCAATGATGGTAAAAGG
	hBeta-globin-F	CAGGTACGGCTGTCATCACTT
	hBeta-globin-R	CAGGGCAGTAACGGCAGA
	H2AC1-F	GCGGCAGTGTTAGAGTATCTCAC
	H2AC1-R	GAGTTCCTCATCATTGCGGATCG
	H2AC6-F	TGCACCGCCTGCTCCGTAAAG
	H2AC6-R	ATCTCGGCGGTCAGGTACTCTA
	H2AC4-F	GGCGGTGCTTGAGTACCTGAC
	H2AC4-R	AAGCTCCTCGTCATTGCGGATG
	H2AC8-F	TGGCAGCGGTGCTGGAATATCT
	H2AC8-R	TTAGCTCCTCGTCGTTGCGGAT
	H2BC8-F	CGATACTGGCATCTCATCCAAGG
	H2BC8-R	ATCTCCCTGGAGGTAATGGTCG
	H2BC9-F	CAAGGTGCTGAAGCAAGTCCAC
	H2BC9-R	TGGAGGTGATGGTCGAACGCTT
	H2BC10-F	GTACAAGGTGCTGAAGCAGGTC
	H2BC10-R	ATCTCCCTGGAAGTGATGGTCG
	H3C7-F	TCGCAAGCTACCATTCCAGCGT
	H3C7-R	CAGGTTGGTGTCCTCAAAGAGC
	H3C8-F	TTTCCAACGCCTGGTGCGAGAA
	H3C8-R	CAGGTTGGTATCCTCAAAGAGCC
	H3C11-F	GGATACCAACCTGTGCGCCATT
	H3C11-R	GGACAGACTTCTTGGGCTGATAG
	H3C12-F	TCCGCAAACTGCCATTTCAGCG
	H3C12-R	GGCGTGAATAGCACAGAGGTTG
	H4C2-F	CATCCAAGGCATCACCAAACCG
	H4C2-R	CCAGAAACACCTTGAGAACGCC
	H4C3-F	CGGGATAACATCCAGGGCATTAC
	H4C3-R	GTATAGGTGACGGCGTCTCGAA
FISH probes	RMRP-cy5	/5Cy5/AGCCGCGCTGAGAATGAGCCCCGTGT
	RPPH1-cy3-1	/5Cy3/GGAGAGTAGTCTGAATTGGGTTATGAGG
	RPPH1-cy3-2	/5Cy3/GCTGGCCGTGAGTCTGTTCCAAGCTCC
	ITS1-cy3	/5Cy3/TACGAGGTCGATTTGGCGAGGGCGCT
	Histone H3-H4_1	GCAGTCTGCTTAGTACGG
	Histone H3-H4_2	TTGGCGGCGGTGGACTTG
	Histone H3-H4_3	TTGGTGGCCAGCTGCTTG
	Histone H3-H4_4	TAGCGGTGGGGCTTCTTC
	Histone H3-H4_5	ATCTCGCGCAGAGCCACG
	Histone H3-H4_6	TCGACTTCTGGTAGCGGC
	Histone H3-H4_7	CTTGCGGATCAGCAGCTC
	Histone H3-H4_8	CACCAGGCGCTGGAACGG
	Histone H3-H4_9	TTGAAGTCCTGCGCGATC
	Histone H3-H4_10	CGAGCTCTGGAAGCGCAG
	Histone H3-H4_11	CTCAAAGAGCCCCACCAG
	Histone H3-H4_12	TGGATGGCGCACAGGTTG
	Histone H3-H4_13	GATGTCCTTGGGCATGAT
	Histone H3-H4_14	ACGAATGCGGCGGGCGAG
	Histone H3-H4_15	AACACAGGCTTACCAGCG
	Histone H3-H4_16	AGTACGGGCCATAGCGAA
	Histone H3-H4_17	AACCGCCACTTCTTAAGC
	Histone H3-H4_18	ATACGATGGAACCTCCGG
	Histone H3-H4_19	TTTGCCGCGACCAGACAT
	Histone H3-H4_20	CAGCACCTTACGGTGACG
	Histone H3-H4_21	TGGTGATGCCTTGGATGT
	Histone H3-H4_22	ACGAGCAAGGCGGCGAAT
	Histone H3-H4_23	GAAATGCGCTTGACGCCG
	Histone H3-H4_24	CGCGAGTCTCCTCGTAGA
	Histone H3-H4_25	TCTCCAGGAACACCTTCA
	Histone H3-H4_26	CACGGCGTCACGGATCAC
	Histone H3-H4_27	TTGGCGTGCTCCGTGTAA
	Histone H3-H4_28	ATGGCTGTGACGGTCTTG
	Histone H3-H4_29	TCAGCGCGTACACCACAT
	Histone H3-H4_30	CGTAAAGAGTGCGTCCCT
	Histone H3-H4_31	CTGGAGCCCGATAGACAG
	Histone H3-H4_32	TTTCCTCTGCCGGACATG
	Histone H3-H4_33	CTTTGCCTAAGCCTTTTC
	Histone H3-H4_34	ACGTGCAAAGCTGGAGCG
Probes for Northern blotting	SNORD3A	ACCGCGTTCTCTCCCTCTCACT
	RMRP	AGCCGCGCTGAGAATGAGCCCCGTGT
	RPPH1-1	GGAGAGTAGTCTGAATTGGGTTATGAGG
	RPPH1-2	GCTGGCCGTGAGTCTGTTCCAAGCTCC
	ITS1_3’end	AGGTCGATTTGGCGAGGGCGCTCCCGACGAC
	ITS1_mid	AGGGGTCTTTAAACCTCCGCGCCGGAACGCGCTAGGTAC
	5ETS_3'end	GCGAGGACGGGCCCGGCGCCCCGCAAGCGA
	5ETS_5'end	ACTCCGGGGAAGGGGCGGCGGACAACCCCG
	tRNA-His-GTG	GGTTGCTGCGGCCACAACGC
	tRNA-Asn-GTT-3-1	CGTCCCTGGGTGGGCTCGAACCACCAACCTTTCGGTTAACAGCCGAATGCGCTAACCGATTGCGCCACAGAGAC
	tRNA-Arg-TCT-3-1	CGACTCTGGTGGGACTCGAACCCACAACCTTTGAATGACCACACTAGGCTCAGCTAGAAGTCCAATGCGCTATCCATTGCGCCACAGAGCC
	H2A-1	GGCAGCAGCAGGCGCACGGCCGTCTGGATC
	H2A-2	GTGATGGTCGAGCGCTTGTTGTA
	H2A-3	AAGATGTCGTTGACGAAGGAGTTCATGAT
	H2A-4	CTGCTTCAGCACCTTGTACACGTA
	H2A-5	GAGATGCCGGTGTCGGGGTGGAC
	H3C2	ATCAGCAACTCGGTCGACTTTTGGTAGCG
	H4C2	GCCACGAGTCTCCTCATAAATCAAACCGGAAATT
	H4C3	TCAGCCGCCGAAGCCATACAGAG
Histone-specific primers for End-seq	L01histone2A	CACGACGCTCTTCCGATCTNNNNNCGTGATNNNNGAGCTGGCGGGCAACGCGGC
	L02histone2A	CACGACGCTCTTCCGATCTNNNNNACATCGNNNNGAGCTGGCGGGCAACGCGGC
	L03histone2A	CACGACGCTCTTCCGATCTNNNNNGCCTAANNNNGAGCTGGCGGGCAACGCGGC
	L04histone2A	CACGACGCTCTTCCGATCTNNNNNTGGTCANNNNGAGCTGGCGGGCAACGCGGC
	L05histone2A	CACGACGCTCTTCCGATCTNNNNNCACTGTNNNNGAGCTGGCGGGCAACGCGGC
	L06histone2A	CACGACGCTCTTCCGATCTNNNNNATTGGCNNNNGAGCTGGCGGGCAACGCGGC
	L07histone2A	CACGACGCTCTTCCGATCTNNNNNGATCTGNNNNGAGCTGGCGGGCAACGCGGC
	L08histone2A	CACGACGCTCTTCCGATCTNNNNNTCAAGTNNNNGAGCTGGCGGGCAACGCGGC
	L09histone2A	CACGACGCTCTTCCGATCTNNNNNCTGATCNNNNGAGCTGGCGGGCAACGCGGC
	L10histone2A	CACGACGCTCTTCCGATCTNNNNNAAGCTANNNNGAGCTGGCGGGCAACGCGGC
	L11histone2A	CACGACGCTCTTCCGATCTNNNNNGCTCATNNNNGAGCTGGCGGGCAACGCGGC
	L12histone2A	CACGACGCTCTTCCGATCTNNNNNTACAAGNNNNGAGCTGGCGGGCAACGCGGC
	L01histone3	CACGACGCTCTTCCGATCTNNNNNCGTGATNNNNCGCGAGATCCGCCGCTACCAGAAGTC
	L02histone3	CACGACGCTCTTCCGATCTNNNNNACATCGNNNNCGCGAGATCCGCCGCTACCAGAAGTC
	L03histone3	CACGACGCTCTTCCGATCTNNNNNGCCTAANNNNCGCGAGATCCGCCGCTACCAGAAGTC
	L04histone3	CACGACGCTCTTCCGATCTNNNNNTGGTCANNNNCGCGAGATCCGCCGCTACCAGAAGTC
	L05histone3	CACGACGCTCTTCCGATCTNNNNNCACTGTNNNNCGCGAGATCCGCCGCTACCAGAAGTC
	L06histone3	CACGACGCTCTTCCGATCTNNNNNATTGGCNNNNCGCGAGATCCGCCGCTACCAGAAGTC
	L07histone3	CACGACGCTCTTCCGATCTNNNNNGATCTGNNNNCGCGAGATCCGCCGCTACCAGAAGTC
	L08histone3	CACGACGCTCTTCCGATCTNNNNNTCAAGTNNNNCGCGAGATCCGCCGCTACCAGAAGTC
	L09histone3	CACGACGCTCTTCCGATCTNNNNNCTGATCNNNNCGCGAGATCCGCCGCTACCAGAAGTC
	L10histone3	CACGACGCTCTTCCGATCTNNNNNAAGCTANNNNCGCGAGATCCGCCGCTACCAGAAGTC
	L11histone3	CACGACGCTCTTCCGATCTNNNNNGCTCATNNNNCGCGAGATCCGCCGCTACCAGAAGTC
	L12histone3	CACGACGCTCTTCCGATCTNNNNNTACAAGNNNNCGCGAGATCCGCCGCTACCAGAAGTC
