# Supplementary material for: Reversible proliferative arrest induced by rapid depletion of RNase MRP
Source: Nat Commun. 2025 Jun 18;16:5342. doi: 10.1038/s41467-025-60471-4 (PMC12177063; doi:10.1038/s41467-025-60471-4)
Supplement: Supplementary file 7 — Source Data [file 41467_2025_60471_MOESM7_ESM.xlsx]

## Sheet: Fig. 1
Fig. 1B	Immunoblot analysis of depletion of the endogenous (tagged) RPP40 using anti-HA antibody in C40 cells treated with DMSO or dTAG for the indicated time periods.
																	Lane	Sample
																	1	DMSO
																	2	dTAG 1h
																	3	dTAG 3h
																	4	dTAG 6h
																	5	dTAG 12h
																	6	dTAG 18h
																	7	dTAG 24h
																	*	Experiment not included in manuscript.
																		Molecular markers are labeled in kDa
																		Red dashed box indicate cropped section presented in manuscript
Fig. 1C	Endogenous RPP40 detected by immunofluorescence using anti-HA antibody in C40 cells treated with DMSO or dTAG for 3 h. DAPI was used to visualize nuclei. Scale bar, 20 µm.
															Red dashed box indicate cropped section presented in manuscript
Fig. 1D	Northern analysis of RPPH1 and RMRP from C40 cells treated with DMSO or dTAG for 3 h or 24h. SNORD3A (U3 snoRNA) serves as a loading control.
																							Lane	Sample
																							1	DMSO
																							2	dTAG 3h
																							3	dTAG 24h
																								RNA markers are labeled in nt.
																								Red dashed box indicate cropped section presented in manuscript
Fig. 1E	Relative quantification by qPCR of RNA samples as in D.
	DMSO			dTAG 3h			dTAG 24h
RMRP	1	0.92	1.09	0.16	0.13	0.19	0.23	0.2	0.21
RPPH1	1	1.15	0.87	0.24	0.23	0.32	0.32	0.36	0.28
	p-value calculations
		Average	Std. Dev.	p-Value with respect to DMSO	Significance
RMRP DMSO		1	0.09	-	-
RMRP dTAG 3h		0.16	0.03	0.00137714	*
RMRP dTAG 24h		0.21	0.15	0.00302604	*
RPPH1 DMSO		1.01	0.14	-	-
RPPH1 dTAG 3h		0.26	0.05	0.00640529	*
RPPH1 dTAG 24h		0.32	0.04	0.00926099	*
							Statistical significance was calculated with Student's t-test with *p < 0.01.
Fig. 1F	RNA FISH of RPPH1 and RMRP in C40 cells treated with DMSO or dTAG for 3 h. Scale bar, 20 µm.
																				Red dashed box indicate cropped section presented in manuscript
FIG.1G	Immunoblot analysis of RNase P and MRP protein subunits in lysates of C40 cells treated with DMSO or dTAG for 24 h.
																	Lane	Sample
																	1	DMSO
																	2	dTAG
																	*	Experiment not included in manuscript.
																		Molecular markers are labeled in kDa
																		Red dashed box indicate cropped section presented in manuscript
FIG.1H	The same samples as in panel D were analyzed by Northern blotting using the indicated tRNA coding regions as probes.
												Lane	Sample
												1	DMSO
												2	dTAG 3h
												3	dTAG 24h
													RNA markers are labeled in nt.
													Red dashed box indicate cropped section presented in manuscript
FIG.1I	The same samples in panel D were analyzed by northern analysis of rRNA precursors.
																			Lane	Sample
																			1	DMSO
																			2	dTAG 3h
																			3	dTAG 24h
																				Red dashed box indicate cropped section presented in manuscript

## Sheet: Fig. 2
Fig. 2A	Growth of C40 cells over the indicated periods of time. Cells were treated either continuously with DMSO (as control) or with dTAG for 3 days, 7 day , or 14 days and then dTAG was washed out (WO).
days	DMSO			Average	Std. Dev.	D14 Washout			Average	Std. Dev.	D7 Washout			Average	Std. Dev.	D3 Washout			Average	Std. Dev.	D14 Washout Viability			Average	Std. Dev.
D0	2250	2750	2250	2416.67	288.675	6250	5000	4250	5166.67	1010.36											0.925926	0.833333	0.85	0.869753	0.0493557
D1	6000	9750	6750	7500	1984.31	9750	9500	16500	11916.7	3971.25											0.914894	0.952381	0.892857	0.920044	0.0300943
D2	16250	6750	13250	12083.3	4856.27	18250	19250	8750	15416.7	5795.11											0.973333	0.952941	0.928571	0.951615	0.0224104
D3	10750	12250	17750	13583.3	3685.56	22500	16000	9750	16083.3	6375.41											0.96875	0.921053	0.916667	0.93549	0.0288876
D4	24750	23750	24250	24250	500	22250	20500	20750	21166.7	946.485						15500	12750	17500	15250	2384.85	0.900826	0.988889	0.97619	0.955302	0.0476025
D5	39000	35250	32250	35500	3381.94	17000	19000	14500	16833.3	2254.62						14500	16000	10500	13666.7	2843.12	0.972222	1	0.967742	0.979988	0.017475
D6	45500	40000	42500	42666.7	2753.79	10500	21500	21500	17833.3	6350.85						21500	17500	16000	18333.3	2843.12	1	0.979167	0.957447	0.978871	0.0212781
D7	82000	85000	91000	86000	4582.58	15500	15000	19000	16500	2179.45						19500	23000	25000	22500	2783.88	0.894737	0.952381	0.882353	0.909824	0.0373723
D8	192000	212000	170000	191333	21007.9	23500	15000	15500	18000	4769.7						31500	27500	33000	30666.7	2843.12	0.960784	0.943396	0.942857	0.949013	0.0101982
D9	212000	195000	237000	214667	21126.6						14500	20500	17750	17583.3	3003.47	55500	33750	51750	47000	11627
D10	628000	480000	568000	558667	74440.1	22000	15000	17000	18000	3605.55						59250	61500	66750	62500	3848.7	0.93617	0.971429	1	0.9692	0.0319732
D11	580000	600000	610000	596667	15275.3						16750	17750	19750	18083.3	1527.53	105000	117500	117500	113333	7216.88
D12						12000	16500	11500	13333.3	2753.79						142500	150000	200000	164167	31258.3	0.923077	1	1	0.974359	0.0444116
D13											17000	22000	18000	19000	2645.75	350000	381500	402500	378000	26424.4
D14						20000	18500	25000	21166.7	3403.43						435000	480000	390000	435000	45000	0.969697	0.962963	0.974359	0.969006	0.00572931
D15											71000	89500	104500	88333.3	16780.4
D16						22000	17750	19875	19875	2125	132500	117500	115000	121667	9464.85						0.9	0.901961	0.928571	0.910177	0.0159598
D17											144000	128000	168000	146667	20132.9
D18						23500	17000	20250	20250	3250	195000	215000	230000	213333	17559.4						0.964286	0.952381	0.947368	0.954678	0.00868949
D19											230000	385000	305000	306667	77513.4
D20						23750	25500	24625	24625	875	550000	465000	560000	525000	52201.5						0.915789	0.941176	0.928483	0.928483	0.0126935
D21
D22						22250	32750	27500	27500	5250											0.967033	0.931298	0.949165	0.949165	0.0178676
D23
D24						31500	38250	34875	34875	3375											1	0.952381	1	0.984127	0.0274929
D25
D26						41650	31750	36700	36700	4950											0.967742	0.930556	0.966102	0.9548	0.0210121
D27
D28						61500	57000	59250	59250	2250											0.854167	0.883721	0.868944	0.868944	0.0147771
D29
D30						80500	90750	85625	85625	5125											0.904494	0.965426	0.93496	0.93496	0.0304656
D31
D32						86000	94500	90250	90250	4250											0.883721	0.888889	0.886305	0.886305	0.00258398
D33
D34
D35
D36
D37
D38						216000	183000	199500	199500	16500											0.935065	0.972973	0.954019	0.954019	0.018954
D39
D40						526750	626500	576625	576625	49875											0.95625	0.986667	0.951087	0.964668	0.0192256
Fig. 2B	Representative brightfield views of C40 cells on the indicated days of treatment with either DMSO or dTAG, as indicated.
											Red dashed box indicate cropped section presented in manuscript
Fig. 2C	Correlation between the day of dTAG washout and the time period after the washout until the first significant increase in cell number or until the mean cell number increased by 10-fold.
		First Significiance	10x
3 Day of WO		5	9
7 Day of WO		8	11
14 Day of WO		10	24
Fig. 2D	Time-course immunoblot analysis of RNase P and MRP protein subunits in C40 cells treated with dTAG for 3 days before dTAG washout.
															Lane	Sample	dTAG
															1	DMSO	-
															2	2 days	+
															3	4 days	-
															4	6 days	-
															5	8 days	-
															6	10 days	-
															7	12 days	-
																Molecular markers are labeled in kDa
																Red dashed box indicate cropped section presented in manuscript
Fig. 2E	As in D, expression changes of RPPH1 (left) and RMRP (right) evaluated by qPCR of RNA isolated from C40 cells treated with dTAG for 3 days (n = 3).
	Day0			Day2			Day4			Day6			Day8			Day10			Day12
RPPH1	1.18497	0.800266	1.05453	0.329255	0.286556	0.371955	0.0689049	0.0199967	0.360346	0.117783	0.289694	0.203739	0.477639	0.448977	0.394015	0.86403	0.83544	0.806851	1.17107	1.0484	0.925727
RMRP	1	0.929411	1.07595	0.147331	0.268503	0.157144	0.181996	0.215713	0.198854	0.06358	0.120941	0.151969	0.210555	0.145743	0.485678	0.250368	0.714598	0.323627	0.510845	0.949338	1.38783
	p-value calculations
		Average	Std. Dev.	p-Value with respect to DMSO	Significance
RPPH1 DMSO		1.01325	0.195645	-	-
RPPH1 Day2		0.329255	0.0426994	0.0220554	*
RPPH1 Day4		0.149749	0.184014	0.00515149	**
RPPH1 Day6		0.203739	0.0859555	0.00942555	**
RPPH1 Day8		0.44021	0.0424959	0.0318731	*
RPPH1 Day10		0.83544	0.0285897	0.254648	ns
RPPH1 Day12		1.0484	0.122669	0.807449	ns
RMRP DMSO		1.00179	0.0732856	-	-
RMRP Day2		0.190993	0.0673049	0.000153074	**
RMRP Day4		0.198854	0.0168589	0.00181571	**
RMRP Day6		0.112163	0.0448434	0.000204811	**
RMRP Day8		0.280659	0.180485	0.0111667	*
RMRP Day10		0.429531	0.249578	0.0484333	*
RMRP Day12		0.949338	0.438493	0.856103	ns		Statistical significance was calculated with Student's t-test with *, p < 0.05; **, p< 0.01, ns = not significant.
Fig. 2F	Immunoblot analysis of RNase P and MRP protein subunits, including the endogenously tagged RPP40 (HA-RPP40) and ectopic RPP40 (Flag-RPP40), in lysates of Dox-inducible C40 cells treated with DMSO or dTAG with or without Dox, as indicated.
											Lane	Sample	dTAG	DOX
											1	DMSO	-	-
											2	-	+	-
											3	6h	+	+
											4	12h	+	+
											5	24h	+	+
											6	48h	+	+
												Molecular markers are labeled in kDa
												Red dashed box indicate cropped section presented in manuscript
Fig. 2G	Growth of Dox-inducible C40 cells treated either continuously with DMSO or continuously with dTAG and in the presence of Dox from day 7 onward.
days	DMSO			Average	Std. Dev.	dTAG + DOX			Average	Std. Dev.	dTAG + DOX Viability			Average	Std. Dev.
D0	6750	6250	6500	6500	250	7750	8000	8500	8083.33	381.881	1	0.911765	0.969697	0.960487	0.0448328
D1	16000	13750	14500	14750	1145.64	16000	12750	8750	12500	3631.46	0.941176	0.833333	0.944444	0.906318	0.0632278
D2	17850	21700	12250	17266.7	4751.93	15050	11900	15400	14116.7	1927.65	0.826923	0.829268	0.916667	0.857619	0.0511499
D3	28000	26500	23500	26000	2291.29	18500	21500	20500	20166.7	1527.53	0.955556	0.829787	0.964286	0.916543	0.0752593
D4	40000	36500	36000	37500	2179.45	26500	27000	24000	25833.3	1607.28	0.883333	0.9	0.888889	0.890741	0.00848625
D5	54000	47500	41500	47666.7	6251.67	29000	18500	30000	25833.3	6370.5	0.935484	0.902439	0.923077	0.920333	0.0166924
D6	76500	97500	66750	80250	15714.2	22500	28500	26000	25666.7	3013.86	0.882353	0.904762	0.866667	0.884594	0.0191462
D7	142000	158000	113000	137667	22810.8	24500	32000	32000	29500	4330.13	0.888889	0.859649	0.842105	0.863548	0.0236342
D8	174000	207000	256500	212500	41524.1	48000	55500	45750	49750	5105.14	0.842105	0.804348	0.835616	0.827357	0.0201885
D9	295000	295000	292500	294167	1443.38	77000	86000	93000	85333.3	8020.81	0.827957	0.905263	0.978947	0.904056	0.0755024
D10	325500	346500	430500	367500	55560.8	112500	154500	115500	127500	23430.7	0.903614	0.903509	0.875	0.894041	0.0164901
D11	437500	448000	301000	395500	82007.6	241500	227500	273000	247333	23304.1	0.896552	0.851852	0.90099	0.883131	0.0271795
D12						322500	290000	330000	314167	21262.3	0.977273	0.95	0.966667	0.964646	0.0137481
D13						496000	416000	412000	441333	47384.9	0.887097	0.807692	0.864078	0.852956	0.0408539
Fig. 2I	Relative mean fluorescence intensity (MFI) calculated by subtracting the mean EdU-AF594 intensity of unstained cells from the mean EdU-AF594 intensity of stained cells in Mid-S phase, gated as indicated in panel F, at the indicated times of DMSO or dTAG treatment. Active indicates cells synthesizing DNA and static cells not synthesizing DNA.
		Normalized EdU MFI
	dTAG (d)	Mid-S Phase Cells
	DMSO	100
	1	113.087
	2	36.5265
	4	7.16834
	7	-0.0444327
Fig. 2J	Phases of the cell cycle quantified as indicated by the gating in H (dashed gray lines in the 7-day plot).
		Population Percentages
		G1/Early-S	Active Mid-S	Static Mid-S	G2/Late-S
	DMSO	50	27	3	20
	dTAG 7d	39	0	34	27

## Sheet: Fig. 3
Fig. 3A	Puromycin incorporation assay. C40 cells treated with dTAG, as indicated, were incubated with puromycin for 30 min. Cycloheximide (CHX) treatment was performed 10 min prior to puromycin and served as a negative control. Puromycilated proteins in cell lysates were detected by immunoblotting using an anti-puromycin antibody.
														Lane	Sample		CHX	PURO
														1	DMSO		-	-
														2	DMSO		-	+
														3	DMSO		+	+
														4	dTAG 1d		-	+
														5	dTAG 2d		-	+
														6	dTAG 4d		-	+
														7	dTAG 7d		-	+
															Molecular markers are labeled in kDa
															Red dashed box indicate cropped section presented in manuscript
Fig. 3B	Puromycin-incorporated protein levels in (A) were quantified and normalized by ACTIN levels.
	DMSO			CHX			dTAG+1D			dTAG+2D			dTAG+4D			dTAG+7D
Relative Intensity	92.5117	111.267	100	3.46964	3.84091	2.85374	106.819	69.818	128.269	47.2257	55.2218	35.4198	26.3469	30.7548	8.33049	6.76147	4.09592	2.20836
	p-value calculations
		Average	Std. Dev.	p-Value with respect to DMSO	Significance
DMSO		101.26	9.44088	-	-
DMSO+CHX		3.3881	0.49861	0.00301957	**
dTAG 1D		101.635	29.5684	0.984881	ns
dTAG 2D		45.9557	9.96189	0.00224041	**
dTAG 4D		21.8107	11.8805	0.00103012	**
dTAG 7D		4.35525	2.2876	0.00200769	**		Statistical significance was calculated with Student's t-test with *, p < 0.01; **, p < 0.005; ns, not significant.
Fig. 3C	Reduced ATP production rate by dTAG-treated C40 cells. Control or dTAG-treated cells, as indicated, were analyzed by the ATP rate assay using Seahorse analyzer (Agilent). ATP production rates through glycolysis or oxidative phosphorylation (OXPHOS) were determined as detailed in Methods.
	glycoATP Production Rate (Basal) (pmol/min)	OXPHOS ATP Production Rate (Basal) (pmol/min)	Total ATP Production Rate (Basal) (pmol/min)		glycoATP Production Rate (Basal) (pmol/min)	OXPHOS ATP Production Rate (Basal) (pmol/min)	Total ATP Production Rate (Basal) (pmol/min)		glycoATP Production Rate (Basal) (pmol/min)	OXPHOS ATP Production Rate (Basal) (pmol/min)	Total ATP Production Rate (Basal) (pmol/min)		glycoATP Production Rate (Basal) (pmol/min)	OXPHOS ATP Production Rate (Basal) (pmol/min)	Total ATP Production Rate (Basal) (pmol/min)
DMSO	321.281	296.943	618.224	dTAG 2d	83.0984	126.734	209.833	dTAG 4d	64.4203	55.4305	119.851	dTAG 7d	39.0624	39.6485	78.7109
	319.854	280.285	600.139		74.0091	108.64	182.649		65.5191	76.2581	141.777		34.8984	22.5152	57.4136
	301.449	269.521	570.971		73.294	101.758	175.052		68.0396	67.9216	135.961		40.7389	36.974	77.713
	333.102	299.067	632.169		76.1126	123.257	199.369		57.9554	54.9317	112.887		42.7321	37.5777	80.3098
	336.117	299.099	635.216		74.4477	116.191	190.638		73.4872	78.1347	151.622		49.3097	18.337	67.6467
	298.658	274.751	573.408		80.6761	112.156	192.832		78.3674	26.3836	104.751		38.3797	43.9075	82.2872
	glycoATP Production Rate (Basal) (pmol/min)		OXPHOS ATP Production Rate (Basal) (pmol/min)		Total ATP Production Rate(pmol/min)
	Average	StDev	Average	StDev	Average	StDev
DMSO	318.41	15.6048	286.611	13.3461	605.021	28.3044
dTAG 2d	76.9396	4.01655	114.789	9.2835	191.729	12.2401
dTAG 4d	67.9648	7.17564	59.8434	19.1438	127.808	18.1455
dTAG 7d	40.8535	4.89574	33.16	10.2441	74.0135	9.59107
Fig. 3E	Decreased mitochondrial DNA (mtDNA) content of dTAG-treated C40 cells relative to controls. Measured by qPCR and normalized to genomic DNA.
mtDNA	DMSO			dTAG 1d			dTAG 2d			dTAG 4d			dTAG 7d
Cyt B	1	1.09	0.95	0.55	0.59	0.64	0.54	0.75	0.49	0.44	0.41	0.37	0.42	0.42	0.44
	p-value calculations
		Average	Std. Dev.	p-Value with respect to DMSO	Significance
DMSO		1.01333	0.070946	-	-
dTAG 1D		0.593333	0.0450925	0.00199831	**
dTAG 2D		0.593333	0.137961	0.01849	*
dTAG 4D		0.406667	0.0351188	0.00105028	**
dTAG 7D		0.426667	0.011547	0.00402431	**		Statistical significance was calculated with Student's t-test with *, p < 0.05; **, p < 0.005.
Fig. 3G	Comparison of changes in key cellular functions during transition of C40 cells from proliferation to quiescence. Time courses of average signals normalized to 100% for DMSO-treated cells from assays in A, C, D, and F are shown.
	Normalized Signals
dTAG (d)	EdU	EU	Mito	OPP-Puro
DMSO	100	100	100	92.5117	111.267	100
1	113.087	91.66	89.157	106.819	69.818	128.269
2	36.5265	69.534	58.4183	47.2257	55.2218	35.4198
4	7.16834	65.2615	53.532	26.3469	30.7548	8.33049
7	0	16.942	42.7675	6.76147	4.09592	2.20836
	Normalized Total ATP Production
dTAG (d)	Mean	Std
DMSO	100	4.67769
2	31.686	2.01653
4	21.124	2.99174
7	12.2314	1.58678

## Sheet: Fig. 5
Fig. 5A	Expression changes of the indicated histone mRNAs in control or dTAG-treated C40 cells, evaluated by qPCR (n = 3).
	DMSO			dTAG 1d			dTAG 2d			dTAG 4d
H2AC6	1	1.17	2.47	1.82	2.57	2.2	3.43	2.64	3.05	8.73	8.06	6.6
H2BC9	1	1.02	1.06	1.02	1.5	1.93	2.44	1.61	1.57	3.33	2.97	3.09
H3C7	1	1.26	2.53	1.77	2.83	2.79	4.76	2.55	1.76	6.12	2.76	4.57
H4C3	1	1.85	0.72	1.77	2.12	1.93	6.05	3.13	3.34	12.49	9.4	6.46
		p-value calculations
			Average	Std. Dev.	p-Value with respect to DMSO	Significance
H2AC6	DMSO		1.54667	0.804135	-	-
	dTAG 1D		2.19667	0.375011	0.298788
	dTAG 2D		3.04	0.395095	0.065459	*
	dTAG 4D		7.79667	1.08914	0.00186671	**
H2BC9	DMSO		1.02667	0.0305505	-	-
	dTAG 1D		1.48333	0.455229	0.224005
	dTAG 2D		1.87333	0.491155	0.0956852	*
	dTAG 4D		3.13	0.183303	0.00200572	**
H3C7	DMSO		1.59667	0.818678	-	-
	dTAG 1D		2.46333	0.600777	0.219589
	dTAG 2D		3.02333	1.555	0.253527
	dTAG 4D		4.48333	1.68168	0.0783405
H4C3	DMSO		1.19	0.588473	-	-
	dTAG 1D		1.94	0.175214	0.149263
	dTAG 2D		4.17333	1.62863	0.0728971	*
	dTAG 4D		9.45	3.01531	0.0374313	*		Statistical significance was calculated with Student's t-test with *, p < 0.1; **, p < 0.01.
Fig. 5B	Relative quantification of the indicated histone mRNAs by qPCR in RNA isolated from Dox-inducible C40 cells treated with DMSO or dTAG with or without Dox.
		DMSO			dTAG 24h			dTAG 24h + DOX 6h			dTAG 24h + DOX 12h			dTAG 24h + DOX 24h			dTAG 24h + DOX 48h
	H2AC6	1.18234	0.845778	1	1.70093	1.71207	1.60843	1.86822	1.55361	1.7085	1.93953	1.45882	1.68262	0.902516	0.776535	1.12719	0.823914	1.2006	1.05677
	H2BC9	1.10186	0.907559	1	1.75552	1.60916	1.55731	1.24246	1.34486	1.51748	1.18069	1.39619	1.28404	0.942816	1.17072	0.8383	1.07349	0.839702	0.856894
	H3C7	1.3032	0.767342	1	1.44844	1.85337	1.10137	0.804219	1.66614	0.799079	0.680675	0.948612	0.540434	0.682576	0.926598	0.534682	0.78586	0.837841	0.548178
	H4C3	0.957777	1.04544	0.9987	2.26984	2.31149	1.67591	2.57786	2.64141	2.30961	2.26627	1.59602	3.14995	0.761683	0.911445	0.95342	1.05466	1.6601	0.782857
			p-value calculations
				Average	Std. Dev.	p-Value with respect to DMSO	Significance
	H2AC6	DMSO		1.00937	0.168478	-	-
		dTAG 24h		1.67381	0.0568959	0.013495	*
		dTAG 24h + DOX 6h		1.71011	0.157313	0.00631279	**
		dTAG 24h + DOX 12h		1.69365	0.240545	0.0194767	*
		dTAG 24h + DOX 24h		0.935415	0.17763	0.628528	ns
		dTAG 24h + DOX 48h		1.02709	0.190088	0.909727	ns
	H2BC9	DMSO		1.00314	0.0971872	-	-
		dTAG 24h		1.64066	0.102793	0.00147226	**
		dTAG 24h + DOX 6h		1.36826	0.138997	0.0247545	*
		dTAG 24h + DOX 12h		1.28697	0.107782	0.0280511	*
		dTAG 24h + DOX 24h		0.983944	0.169982	0.875405	ns
		dTAG 24h + DOX 48h		0.92336	0.130296	0.446786	ns
	H3C7	DMSO		1.02351	0.268701	-	-
		dTAG 24h		1.46773	0.37637	0.178964	ns
		dTAG 24h + DOX 6h		1.08981	0.49912	0.852151	ns
		dTAG 24h + DOX 12h		0.72324	0.207392	0.204696	ns
		dTAG 24h + DOX 24h		0.714619	0.197913	0.190347	ns
		dTAG 24h + DOX 48h		0.72396	0.154434	0.187213	ns
	H4C3	DMSO		1.00064	0.0438652	-	-
		dTAG 24h		2.08574	0.35554	0.0323265	*
		dTAG 24h + DOX 6h		2.50963	0.176109	0.00293137	**
		dTAG 24h + DOX 12h		2.33741	0.779402	0.0966281	ns
		dTAG 24h + DOX 24h		0.875516	0.100791	0.152186	ns
		dTAG 24h + DOX 48h		1.16587	0.44907	0.589706	ns		Statistical significance was calculated with Student's t-test with *, p < 0.05; **, p < 0.01; ns, not significant.
Fig. 5C	Representative images of control and dTAG-treated C40 cells stained for DNA (blue) and histone H3 and H4 mRNAs (red).
Fig. 5D	Northern analysis of the indicated histone mRNAs in C40 cells treated with DMSO or dTAG for 24 h.
																			Lane	Sample
																			1	DMSO
																			2	dTAG 24h
																				RNA markers are labeled in nt.
																				Red dashed box indicate cropped section presented in manuscript

## Sheet: Fig. S1
FIG.S1B	Growth curves of non-treated (NT) or dTAG-treated parental HEK293T cells (WT) and their derived C40 and N21 cells, DMSO-treated or nontreated.
Days	C-40 NT			Average	Std. Dev.	C40 DMSO			Average	Std. Dev.	WT NT			Average	Std. Dev.	WT dTAG			Average	Std. Dev.	N21 NT			Average	Std. Dev.	N21 DMSO			Average	Std. Dev.
Day 0	6250	6000	4500	5583.33	946.485	6000	9750	6750	7500	1984.31	1500	4750	7750	4666.67	3125.83	7750	4250	1750	4583.33	3013.86	7500	8000	6500	7333.33	763.763	4750	7500	8500	6916.67	1941.86
Day 1
Day 2	11250	16750	17750	15250	3500	10750	12250	17750	13583.3	3685.56	13000	14250	10750	12666.7	1773.65	10750	19000	7000	12250	6139.01	11750	10750	12750	11750	1000	16250	8750	14000	13000	3848.7
Day 3
Day 4	36750	38250	36750	37250	866.025	39000	35250	32250	35500	3381.94	49000	43000	37500	43166.7	5751.81	25250	26250	18750	23416.7	4072.26	32250	37500	31500	33750	3269.17	26250	22500	34500	27750	6139.01
Day 5
Day 6	127000	122000	114000	121000	6557.44	82000	85000	91000	86000	4582.58	144000	134250	149250	142500	7611.67	65250	51000	45750	54000	10090.2	116000	121000	105000	114000	8185.35	81000	92000	79000	84000	7000
Day 7
Day 8	198000	185000	230000	204333	23158.9	212000	195000	237000	214667	21126.6	316500	238500	270000	275000	39239.6	195000	162000	138000	165000	28618.2	336000	364000	432000	377333	49369.4	304000	324000	288000	305333	18037
Day 9
Day 10	615000	635000	660000	636667	22546.2	580000	600000	610000	596667	15275.3	728000	660000	752000	713333	47721.4	520000	584000	648000	584000	64000	635000	560000	710000	635000	75000	610000	695000	690000	665000	47697
FIG.S1C	Immunoblot analysis of the endogenous (tagged) RPP21 using anti-HA antibody in lysates of N21 cells treated with DMSO or dTAG for the indicated time periods.
												Lane	Sample
												1	DMSO
												2	dTAG 1h
												3	dTAG 3h
												4	dTAG 6h
												5	dTAG 12h
												6	dTAG 18h
												7	dTAG 24h
													Molecular markers are labeled in kDa
													Red dashed box indicate cropped section presented in manuscript
FIG.S1D	Immunoblot analysis of the endogenous (tagged) RPP21 using anti-HA antibody in lysates of N21 cells treated with DMSO or dTAG for the indicated time periods.
								Lane	Sample
								1	DMSO
								2	dTAG
									Molecular markers are labeled in kDa
									Red dashed box indicate cropped section presented in manuscript
FIG.S1E	Representative image of N21 cells treated with DMSO or dTAG for 3 h and stained for DNA content (blue) and HA-RPP21 (using anti-HA antibody;green).
FIG.S1F	Northern analysis of RPPH1 and RMRP from N21 cells treated with DMSO or dTAG, as indicated.
														Lane	Sample
														1	DMSO
														2	dTAG 3h
														3	dTAG 24h
															RNA markers are labeled in nt.
															Red dashed box indicate cropped section presented in manuscript
FIG.S1G	Relative quantification by qPCR of RNA samples as in F.
	DMSO			dTAG 3h			dTAG 24h
RPPH1	1.08	0.93	1	0.25	0.2	0.17	0.17	0.19	0.38
RMRP	1	1.19	0.84	0.86	0.87	0.81	0.8	0.89	0.98
	p-value calculations
		Average	Std. Dev.	p-Value with respect to DMSO	Significance
RPPH1	DMSO	1.00333	0.0750555	-	-
	dTAG 3h	0.206667	0.0404145	0.000449861	*
	dTAG 24h	0.246667	0.115902	0.00140622	*
RMRP	DMSO	1.01	0.175214	-	-
	dTAG 3h	0.846667	0.0321455	0.245448	ns
	dTAG 24h	0.89	0.09	0.369121	ns		Statistical significance was calculated with Student's t-test with *, p < 0.005; ns, not significant.
FIG.S1H	RNA FISH of RPPH1 and RMRP in N21 cells treated with DMSO or dTAG for 3 h.
																	Red dashed box indicate cropped section presented in manuscript
FIG.S1I	Immunoblot analysis of RNase P and MRP protein subunits in lysates of N21 cells treated with DMSO or dTAG for 24 h.
											Lane	Sample
											1	DMSO
											2	dTAG
												Molecular markers are labeled in kDa
												Red dashed box indicate cropped section presented in manuscript
FIG.S1J	Representative image of N21 cells treated with DMSO or dTAG for 24h h and stained for DNA content (blue) and the ITS1 segment of rRNA (green).
FIG.S1L	As in F, Northern analysis of the indicated tRNAs.
														Lane	Sample
														1	DMSO
														2	dTAG 3h
														3	dTAG 24h
															RNA markers are labeled in nt.
															Red dashed box indicate cropped section presented in manuscript
FIG.S1M	As in F, northern analysis of rRNA precursors using the northern probes mid (green) and 3' end (purple) shown in Fig. 1I
													Lane	Sample
													1	DMSO
													2	dTAG 3h
													3	dTAG 24h
														Red dashed box indicate cropped section presented in manuscript

## Sheet: Fig. S2
Fig. S2A	Growth of N21 cells. Cells were treated either continuously with DMSO (control) or with dTAG. Dashed blue line indicates viability of the dTAG-treated N21 cells.
	Days	DMSO			Average	Std. Dev.	dTAG			Average	Std. Dev.	dTAG-Viability Rate			Average	Std. Dev.
	Day 0	4750	7500	8500	6916.67	1941.86	6000	5750	6250	6000	250	0.708333	0.869565	0.72	0.765966	0.0899088
	Day 1	6750	7000	12250	8666.67	3105.77	10500	21250	12250	14666.7	5768.09	0.933333	0.965909	0.960784	0.953342	0.0175167
	Day 2	16250	8750	14000	13000	3848.7	13750	15500	17000	15416.7	1626.6	0.948276	0.984127	0.985507	0.972637	0.0211084
	Day 3	23250	22000	21500	22250	901.388	21500	15750	32000	23083.3	8239.89	0.977273	0.984375	0.992537	0.984728	0.00763842
	Day 4	26250	22500	34500	27750	6139.01	20750	24500	34000	26416.7	6829.78	0.951807	0.94898	0.977941	0.959576	0.0159674
	Day 5	46500	39000	63750	49750	12691	42000	57000	40500	46500	9124.14	0.976744	0.919355	0.952941	0.94968	0.0288333
	Day 6	81000	92000	79000	84000	7000	70000	68000	58000	65333.3	6429.1	0.985915	0.985507	1	0.990474	0.00825207
	Day 7	194000	144000	170000	169333	25006.7	97000	70000	100000	89000	16522.7	0.979798	0.972222	0.990099	0.980706	0.00897295
	Day 8	304000	324000	288000	305333	18037	109500	108000	87000	101500	12579.7	1	0.972973	0.966667	0.97988	0.0177075
	Day 9	510000	575000	490000	525000	44441
	Day 10						169500	148500	132000	150000	18794.9	0.977778	0.965517	0.971648	0.971648	0.00613027
	Day 11
	Day 12						180000	174000	177000	177000	3000	0.736842	0.761905	1	0.832916	0.145241
	Day 13
	Day 14						360000	558000	540000	486000	109490	0.75	0.857143	0.684211	0.763784	0.0872863
	Day 15
	Day 16						585000	465000	595000	548333	72341.8	0.895833	0.820513	0.894737	0.870361	0.0431733
Fig. S2B	Representative brightfield views of N21 cells on the indicated days of treatment with dTAG.
Fig. S2D	Relative quantification of RPPH1 and RMRP by qPCR of RNA isolated from Dox-inducible C40 cells treated with DMSO or dTAG with or without Dox, as indicated.
		DMSO			dTAG 24h			dTAG 24h + DOX 6h			dTAG 24h + DOX 12h			dTAG 24h + DOX 24h			dTAG 24h + DOX 48h
	RPPH1	0.914627	1.19476	0.890613	0.469066	0.384171	0.359085	0.751078	0.471017	0.513387	0.781251	0.985968	0.637807	0.958713	0.910476	0.733925	1.09318	1.14815	1.09632
	RMRP	0.989632	0.83876	1.20473	0.350108	0.365761	0.501089	0.421897	0.448835	0.659555	1.10908	0.801338	0.746412	1.17416	0.809261	1.06932	1.54197	1.75351	0.508673
			p-value calculations
				Average	Std. Dev.	p-Value with respect to DMSO	Significance
	RPPH1	DMSO		1	0.169094	-	-
		dTAG 24h		0.404107	0.0576374	0.0174371	*
		dTAG 24h + DOX 6h		0.578494	0.150956	0.0328466	*
		dTAG 24h + DOX 12h		0.801675	0.174977	0.230966	ns
		dTAG 24h + DOX 24h		0.867705	0.11834	0.335849	ns
		dTAG 24h + DOX 48h		1.11255	0.0308714	0.368084	ns
	RMRP	DMSO		1.01104	0.18392	-	-
		dTAG 24h		0.405653	0.08302	0.0166465	*
		dTAG 24h + DOX 6h		0.510096	0.130135	0.0222178	*
		dTAG 24h + DOX 12h		0.88561	0.19547	0.463815	ns
		dTAG 24h + DOX 24h		1.01758	0.18787	0.9677	ns
		dTAG 24h + DOX 48h		1.26805	0.666093	0.577725	ns			Statistical significance was calculated with Student's t-test with *, p < 0.05; ns, not significant.
Fig. S2E	Immunoblot analysis using an anti-HA antibody of lysates of HCT116 cells engineered for inducible degradation of endogenous RPP40, treated with DMSO or dTAG for 24 h.
							Lane	Sample
							1	DMSO
							2	dTAG
								Molecular markers are labeled in kDa
								Red dashed box indicate cropped section presented in manuscript
Fig. S2F	Growth of HCT116 cells engineered for inducible degradation of the endogenous RPP40. Cells were treated either continuously with DMSO (black; control), with dTAG for 3 days (red; red arrow indicates day 3 when dTAG was washed out, D3 WO), or continuously with dTAG (dark red, dTAG (on)). Dashed red line indicates viability of cells treated with dTAG for 3 days.
Days	DMSO			Average	Std. Dev.	3 Day Wash Out			Average	Std. Dev.	dTAG On			Average	Std. Dev.	3 Day Wash Out Viability rate			Average	Std. Dev.
Day 0	9500	8250	7000	8250	1250	7250	6750	3500	5833.33	2036.13	8000	8000	4750	6916.67	1876.39	0.90625	0.9	0.875	0.89375	0.0165359
Day 1	21000	22750	23000	22250	1089.72	15500	12750	10000	12750	2750	7250	6000	5500	6250	901.388	0.913043	0.92	0.947368	0.926804	0.0181458
Day 2	43500	31000	34500	36333.3	6448.51	10500	11500	9000	10333.3	1258.31	13750	13750	13750	13750	0	0.938462	0.910714	1	0.949725	0.0456962
Day 3	29250	46500	45000	40250	9555.76	16750	15500	15000	15750	901.388	13000	14000	13000	13333.3	577.35	0.930556	0.984127	1	0.971561	0.0363877
Day 4	55500	51000	47250	51250	4130.68	11000	13750	14000	12916.7	1664.58	17000	14500	13500	15000	1802.78	0.977778	0.859375	0.949153	0.928768	0.0617773
Day 5	111000	101250	101250	104500	5629.17	18250	22250	20250	20250	2000	13000	13000	20500	15500	4330.13	0.924051	0.908163	0.880435	0.904216	0.0220742
Day 6	123750	123750	141250	129583	10103.6	22500	25500	20500	22833.3	2516.61	13000	14000	16000	14333.3	1527.53	0.978261	0.927273	0.953488	0.953007	0.0254975
Day 7	232000	184000	154000	190000	39344.6	36000	42500	33500	37333.3	4645.79	13000	12500	16500	14000	2179.45	0.96	0.977011	1	0.979004	0.0200743
Day 8	288000	222000	180000	230000	54442.6	47000	47000	42500	45500	2598.08	11500	16000	10500	12666.7	2929.73	0.886792	0.94	0.913978	0.91359	0.0266059
Day 9	621000	723000	672000	672000	51000	37000	51000	44000	44000	7000	15000	14500	16000	15166.7	763.763	0.880952	0.962264	0.921608	0.921608	0.0406559
Day 10						66000	56000	55000	59000	6082.76	12000	11000	10000	11000	1000	0.956522	0.982143	0.965517	0.968061	0.0129985
Day 11						57000	59000	70000	62000	7000	12500	15000	9500	12333.3	2753.79	0.966102	0.951613	0.972222	0.963312	0.010584
Day 12						63500	64000	72500	66666.7	5058						0.984496	1	0.992248	0.992248	0.00775194
Day 13						89000	85000	87000	87000	2000						0.936842	0.977011	0.956927	0.956927	0.0200847
Day 14						136000	121000	128500	128500	7500						0.971429	0.975806	0.988571	0.978602	0.00890682
Day 15						253500	277500	265500	265500	12000						0.954802	0.989305	0.972054	0.972054	0.0172513
Day 16						339000	351000	345000	345000	6000						0.965812	0.991525	0.978669	0.978669	0.0128567
Day 17						496000	452000	532000	493333	40066.6						0.976378	0.974138	0.963768	0.971428	0.00672754
Fig. S2H	Relative mean fluorescence intensity (MFI) calculated by subtracting the mean EdU-AF594 intensity of unstained cells from the mean EdU-AF594 intensity of stained cells in Mid-S phase, gated as indicated in panel F, at the indicated times of DMSO or dTAG treatment.
		Normalized EdU MFI
	dTAG (days)	Mid-S Phase Cells
	DMSO	100
	1	107
	2	62.3
	4	75.5
	14	54.2
Fig. S2I	Phases of the cell cycle quantified as indicated by the gating in F (dashed gray lines in the 14-day dot plot).
		Population Percentages
		G1/Early-S	Active Mid-S	Static Mid-S	G2/Late-S
	DMSO	52	22	2	24
	dTAG (14 d)	67	13	4	16

## Sheet: Fig. S3
Fig. S3A	Immunoblot analysis of p53 and HA-tagged endogenous RPP40 in C40 cells stably expressing p53-targeting shRNA (C40shP53) or non-targeting control shRNA (C40shCTRL) treated with DMSO or dTAG for 24 h.
								Lane	Sample
								1	C40 shCTRL DMSO
								2	C40 shCTRL dTAG
								3	C40 shP53 DMSO
								4	C40 shP53 dTAG
									Molecular markers are labeled in kDa
									Red dashed box indicate cropped section presented in manuscript
Fig. S3B	Growth of C40 shCTRL and C40 shP53 cells over the indicated periods of time. Cells were treated either continuously with DMSO or with dTAG for 5 days and then dTAG was washed out.
Days	C40 shCTRL dTAG			Average	Std. Dev.	C40 shP53 dTAG			Average	Std. Dev.	C40 shCTRL DMSO			Average	Std. Dev.	C40 shP53 DMSO			Average	Std. Dev.	C40 shCTRL dTAG viability			Average	Std. Dev.	C40 shP53 dTAG viability			Average	Std. Dev.
0D	21500	37500	19500	26166.7	9865.77	35000	19000	36000	30000	9539.39	11250	12900	11250	11800	952.628	24000	13000	19500	18833.3	5530.22	0.728814	0.78	0.754783	0.754532	0.0255941	0.921053	0.746988	0.904762	0.857601	0.0961393
1D	16000	23000	18000	19000	3605.55	30500	29500	27000	29000	1802.78	22725	16650	25200	21525	4399.5	22500	47000	43500	37666.7	13250.8	0.864865	0.851852	0.765957	0.827558	0.053743	0.884058	0.907692	0.885246	0.892332	0.0133156
2D	20500	26500	34000	27000	6763.87	35000	54500	33000	40833.3	11877.9	42750	57000	31500	43750	12779.4	50250	43500	62250	52000	9496.71	0.836735	0.828125	0.839506	0.834789	0.00593488	0.875	0.891892	0.942857	0.90325	0.0353256
3D	33000	29000	28500	30166.7	2466.44	61500	58000	41000	53500	10965.9	117000	132000	109000	119333	11676.2	95000	122000	137000	118000	21283.8	0.90411	0.892308	0.876923	0.891113	0.0136325	0.831081	0.920635	0.911111	0.887609	0.0491857
4D											302750	316250	415250	344750	61426.8	357500	380000	385000	374167	14648.7
5D	35250	33000	36750	35000	1887.46	42000	61500	52500	52000	9759.61											0.959184	0.897959	0.875	0.910714	0.0435172	0.823529	0.931818	0.795455	0.850267	0.0720066
6D
7D	24000	30500	19000	24500	5766.28	40500	34500	39750	38250	3269.17											0.96	0.924242	0.77551	0.886584	0.0978403	0.915254	0.901961	0.898305	0.905173	0.00891955
8D	21750	24000	28500	24750	3436.93	51000	48750	50250	50000	1145.64											0.805556	0.864865	0.883721	0.85138	0.04079	0.957746	0.915493	0.881579	0.918273	0.0381598
9D	29500	33000	32000	31500	1802.78	53250	75000	61500	63250	10980.1											0.936508	0.942857	0.842105	0.907157	0.0564256	0.898734	0.917431	0.953488	0.923218	0.0278319
10D	55500	42000	39750	45750	8518.36	100500	87750	81750	90000	9575.36											0.917808	0.9	0.931624	0.916477	0.0158539	0.880952	0.918033	0.883333	0.894106	0.0207552
11D	45000	55000	41000	47000	7211.1	98000	144000	131000	124333	23713.6											0.918367	0.797101	0.694915	0.803461	0.111862	0.803279	0.917197	0.942446	0.887641	0.0741424
12D	38000	45000	56000	46333.3	9073.77	115500	147000	138000	133500	16225											0.926829	0.775862	0.811594	0.838095	0.0788955	0.846154	0.816667	0.92	0.86094	0.0532299
13D
14D	84000	87000	79500	83500	3774.92	228000	214000	234000	225333	10263.2											0.965517	0.852941	0.854839	0.891099	0.064455	0.912	0.930435	0.847826	0.896754	0.0433634
15D	87000	102000	102000	97000	8660.25	298500	357000	240000	298500	58500											0.883117	0.894737	0.944444	0.907433	0.0325754	0.933333	0.937008	0.91954	0.92996	0.00920931
16D
17D	185000	130000	160000	158333	27537.9																0.823529	0.776119	0.888889	0.829513	0.0566223
		p-value calculations
	Days	p-Value with respect to DMSO	Significance
C40 shP53 dTAG compared with C40 shCTRLdTAG	0D	0.653815	ns
	1D	0.0126788	*
	2D	0.15449	ns
	3D	0.0228463	*
	4D	-	-
	5D	0.000500387	**
	6D	-	-
	7D	0.0229024	*
	8D	0.000270054	**
	9D	0.0078044	**
	10D	0.00392967	**
	11D	0.0056766	**
	12D	0.0012501	**
	13D	-	-
	14D	2.32499e-05	**
	15D	0.00412469	**
	16D	-	-		Statistical significance was calculated with Student's t-test with *, p < 0.05; **, p < 0.01; ns, not significant.
	17D	-	-
Fig. S3C	Immunoblot analysis of factors associated with p53-dependent or independent response to impaired ribosome biogenesis and/or regulation of cell cycle. C40shCTRL or C40shP53 cells were analyzed at the indicated times of treatment with dTAG.
								Lane		Sample
								C40 shCTRL	1	DMSO
									2	dTAG 1/8d
									3	dTAG 1d
									4	dTAG 2d
									5	dTAG 4d
									6	dTAG 7d
								C40 shP53	7	DMSO
									8	dTAG 1/8d
									9	dTAG 1d
									10	dTAG 2d
									11	dTAG 4d
									12	dTAG 7d
										Molecular markers are labeled in kDa
										Red dashed box indicate cropped section presented in manuscript

## Sheet: Fig. S5
FIG.S5A	Representative images of C40 cells stained for DNA (blue), EdU (green), and histone H3 and H4 mRNAs (red).
FIG.S5C	Time-course immunoblot analysis of SLBP in lysates of C40 cells treated with DMSO or dTAG for 3 days.
														Lane	Sample	dTAG
														1	DMSO	-
														2	2 days	+
														3	4 days	-
														4	6 days	-
														5	8 days	-
														6	10 days	-
														7	12 days	-
															Molecular markers are labeled in kDa
															Red dashed box indicate cropped section presented in manuscript
FIG.S5D	Relative quantification of the indicated histone mRNAs by qPCR in RNA isolated from C40 cells treated with DMSO or dTAG for 4 days prior to a 30-min treatment with hydroxyurea (HU).
	DMSO			DMSO+HU			dTAG 4d			dTAG 4d + HU
H2AC1	1	0.78	1.28	1.1	0.16	0.53	5.79	3.37	3.74	3.77	3.23	4.69
H2AC4	1	1.24941	0.800377	0.3238	0.315813	0.317071	1.91239	1.6258	2.40055	0.761192	0.789959	1.12412
H2AC8	1	1.10533	0.904708	0.357393	0.335802	0.370344	4.58008	3.86048	1.94541	1.76737	2.43919	3.02248
H2AC19	1	1.09	0.92	0.35	0.19	0.66	1.39	1.34	1.45	1.1	2.1	0.88
H2BC8	1	1.1	0.91	0.5	0.37	0.39	1.97	3.71	1.06	1.54	1.66	2.4
H2BC10	1	1.15	0.87	0.47	0.37	0.45	1.8	2.4	2.45	1.78	1.52	1.44
H3C8	1	1.04	0.96	0.64	0.55	0.67	5.17	5.52	5.97	4.22	4.16	4.16
H3C11	1	1.55	0.64	0.23	0.18	0.18	1.3	1.19	1	0.55	0.6	1.02
H3C12	1	1.19	0.84	0.24	0.21	0.2	1.1	1.37	1.13	0.76	0.95	1.13
H4C2	1	1.15	0.91	0.47	0.38	0.7	4.97	2.45	1.79	1.41	2.44	2.16
			p-value calculations
				Average	Std. Dev.	p-Value with respect to DMSO	Significance
	H2AC1	DMSO		1.02	0.250599	-	-
		DMSO+HU		0.596667	0.473533	0.263525
		dTAG 4d		4.3	1.30357	-	-
		dTAG 4d + HU		3.89667	0.738196	0.671231
	H2AC4	DMSO		1.0166	0.224976	-	-
		DMSO+HU		0.318895	0.00429413	0.0329145	*
		dTAG 4d		1.97958	0.391722	-	-
		dTAG 4d + HU		0.891757	0.201746	0.0236238	*
	H2AC8	DMSO		1.00335	0.100352	-	-
		DMSO+HU		0.354513	0.0174502	0.00657462	**
		dTAG 4d		3.46199	1.36179	-	-
		dTAG 4d + HU		2.40968	0.628076	0.316275
	H2AC19	DMSO		1.00333	0.085049	-	-
		DMSO+HU		0.4	0.238956	0.036546	*
		dTAG 4d		1.39333	0.0550757	-	-
		dTAG 4d + HU		1.36	0.650231	0.93746
	H2BC8	DMSO		1.00333	0.0950438	-	-
		DMSO+HU		0.42	0.07	0.00147593	**
		dTAG 4d		2.24667	1.34649	-	-
		dTAG 4d + HU		1.86667	0.465761	0.681661
	H2BC10	DMSO		1.00667	0.140119	-	-
		DMSO+HU		0.43	0.052915	0.0111036	*
		dTAG 4d		2.21667	0.361709	-	-
		dTAG 4d + HU		1.58	0.177764	0.0739468
	H3C8	DMSO		1	0.04	-	-
		DMSO+HU		0.62	0.06245	0.0018052	***
		dTAG 4d		5.55333	0.40104	-	-
		dTAG 4d + HU		4.18	0.034641	0.0265258	*
	H3C11	DMSO		1.06333	0.458294	-	-
		DMSO+HU		0.196667	0.0288675	0.0813436
		dTAG 4d		1.16333	0.151767	-	-
		dTAG 4d + HU		0.723333	0.258134	0.0782549
	H3C12	DMSO		1.01	0.175214	-	-
		DMSO+HU		0.216667	0.0208167	0.0148552	*
		dTAG 4d		1.2	0.147986	-	-
		dTAG 4d + HU		0.946667	0.185023	0.141114
	H4C2	DMSO		1.02	0.121244	-	-
		DMSO+HU		0.516667	0.165025	0.0156876	*
		dTAG 4d		3.07	1.67821	-	-
		dTAG 4d + HU		2.00333	0.532572	0.3881			Statistical significance was calculated with Student's t-test with *, p < 0.05; **, p < 0.01; ***, p < 0.005.
